# Supplementary material for: T2DiACoD: A Gene Atlas of Type 2 Diabetes Mellitus Associated Complex Disorders
Source: Sci Rep. 2017 Jul 31;7:6892. doi: 10.1038/s41598-017-07238-0 (PMC5537262; doi:10.1038/s41598-017-07238-0)
Supplement: Supplementary file 2 — Supplementary Table [file 41598_2017_7238_MOESM2_ESM.xls]

## Sheet: Atherosclerosis trends
	2016	2015	2014	2013	2012	2011	2010	2009	2008	2007	2006	2005	2004	2003	2002	2001	2000	1999	1998	1997	1996	1995	1994	1993	1992	1991	1990	1989	1988	1987	1986	1985	1984	1983
ABCA1		0.482448	1.59629	3.20489	3.59013	2.4405	4.63965	0.952519	1.58687	1.48491	1.02919	41.325	3.61432	3.23148	99.2234	14.0292
ABCG1			8.94667	0.670976	10.7289	4.69273		7.34564	15.5161		151.591
ACSL1	3.51907
ADAM17		16.0853		10.1267				269.639
ADIPOQ				24.4877	18.0913		43.2569
AGER						107.933
ALOX5AP							68.2302
ANGPTL2		328.742
APOA5		7.60977			3.52911		7.58113	175.372
APPL1	1.9448
B2M			366.813
BAAT																		3.73509																26.1055
BMP2		220.315
CAPN10						7.04304		2.43573				22.1767			13.1325
CCL2											101.593
CCR2					1.52928	0.830073		3.93432	39.4556	2.2952	101.593
CCR5										10.7673	63.0475
CD36				6.58936	2.41868	11.4008	4.41872	4.96268	3.30924	7.07177	7.79918	11.1977	9.21966		3.12679	21.0438	64.5148
CD4		24.8591		14.5378			5.11726	9.74291
CD40				0.384824			4.45217	1.7743	2.50021	1.30621	17.2118	22.4909	43.1448	13.2214
CETP		2.20525	0.334074	3.69561	0.960151		5.21309		1.04366		2.84945	5.7988	18.6714	19.9789	6.09855		12.903				37.246
CHI3L1					45.8784
CITED2
CRP		1.15114	3.1241	2.82337	1.6424	2.70427	4.11481	7.10234	11.5103	7.77556	15.3171	11.4621	12.1539	10.2639	24.8846	12.2306	10.576	12.1789	137.471
CX3CL1		21.0347	3.70519			283.097
CXCL5						49.117
CYBA					16.8027	5.81051			18.6534
CYP1A1		12.1756													118.193
DHCR7			135.857
DPP4		86.202		362.107
FABP4		6.58687	20.5124	11.5486	5.43327	7.16715	17.2017	5.03022	23.6734	39.1391	56.1449
FABP5							184.221
FGF21		73.4598
FGF23		46.9632	245.829
FKBP2																				2.82896	0.27198	4.88792	14.4635	3.91366	11.0457	7.88178		2.75981	10.5616	77.0312			10.3972
FMO3		121.756
FPR1		77.1917
GIP				1.37727	48.1791	53.9664
GLO1						15.4947		64.9527
GPX1		169.626
HDAC9	3.51907
HGF			1.19627								0.825661	1.05603	0.812519	2.33318	1.76022	2.76386			4.58236	613.447
HP
IL18																				7.58971	1.26924	3.45029			3.84707	34.6889		23.7717
IL6						9.82341					56.1449
INS										4.11959		14.4019	66.786
IRAK4	6.16487
IRS2						5.81051				33.9529
LDLR		21.1863			37.5513	70.0931
LPA		121.756
LPL					0.539122	0.125633	1.0408	0.687311	1.02994	6.74544	0.13057	3.68835	3.15438	6.19212	1.81835	4.65897	10.791	0.457547	38.509	8.37726	67.3957
MAFB		121.756
MIF		16.9134			1.11898	4.00532	5.47275	10.8366	15.2619		50.5304					14.0292
MMP2											16.8435
MMP9						4.09309		1.94858				2.04664				84.6183
MPO		6.44592	12.1082			0.59595		0.526644	13.4217		14.6543			228.316
MTHFR				1.21148	0.310136		2.43233	6.7299	7.62572		1.04691	8.61937	5.10257			21.1769		88.3113
NLRP3		11.0594	12.8673	34.3578	49.4818	442.454
NOS3				13.993	11.2018	3.32029			3.73068														29.7022
NOX4		56.5419			21.7095
NPY						7.01672	22.7434	19.4858
NQO1								90.4893
PARP1		77.1917
PCSK9		4.82448	9.31109	1.9289	1.73821	62.1991	43.2961	6.86317		74.6101
PDGFD		169.626
PLA2G2A		36.5269
PLTP		2.07844		3.32018	6.73951	6.08122	3.17623		4.73345	1.21715	3.40797			4.98937	21.0491	97.0662
PON1			2.20634	1.47676	3.80738	3.71197	1.79961		8.49571	3.26961	7.46062	0.844502	5.33488	1.03103	6.06739	4.45118	21.7708	4.5671	552.762
PON2		1.92247					18.4221	10.8255										30.9416
PON3		9.13172			10.8548
PPARA													47.9386
PPARG		2.14864					1.57454			5.95052			129.434
PRCP		444.912
PTX3		0.936587	45.4344	13.0601		10.7933		205.895
RBP4		4.68294		7.89174			24.9321			169.764
SCARB1		60.8782
SIRT1		1.33089		11.3217	10.5392	18.0531	19.6622		55.9602			14.3264
TCF7L2					0.402028	9.78928	18.5586	19.26	322.12
TIMP3			5.90682		16.3851	4.46518		237.345
TLR4		3.08767	1.12278	3.72951	9.75856	12.613	2.73638	9.90295	41.9241	27.9565			86.7437
TNFRSF11B			13.5857	26.1681
TRPC6							43.2569
TXN		45.2102							59.7253
TXNIP		14.6877			374.896
UCP2						3.4817	3.65597	0.811909	3.1089		222.414
VCAM1		4.52856			7.6464									27.9405
VEGFA			86.1312

## Sheet: cardiovascular trends
	2016	2015	2014	2013	2012	2011	2010	2009	2008	2007	2006	2005	2004	2003	2002	2001	2000	1999	1998	1997	1996	1995	1994	1993	1992	1991	1990	1989	1988	1987	1986	1985	1984	1983
ABCA1		4.38134	2.78971	10.1877	9.70576	0.573507	4.4424	13.2882	2.13656		3.83132	20.0248		1.49775	24.4979
ABCG1		0.84108	2.28756	17.0131		1.11945		10.0083	49.9425
ABO		0.676967			6.75598		0.571927		13.8181	2.14127	2.64375						107.018
ACE		1.06869	0.885734	1.51254	1.20266	2.3031	1.69507	2.47312	2.26917	2.67135	3.36342	2.66388	5.26012	3.15254	8.21813	5.26536	9.71957	5.29001	13.1775	8.54668	13.0919	7.77892	16.5286	3.60053	2.18246	16.2775				45.5172
ACE2		6.16564	11.5444	24.3326	45.6649	6.09492	2.85964		26.3755	13.5099					10.5507
ACVR1C		1547.5
ADCY5		54.8679		118.899
ADIPOQ	0.342378	2.8861	4.47771	5.9581	13.9442	6.32372	13.1841	7.93527	12.7632	14.3879	28.8476	24.0929	44.2273	54.6221	79.7987	24.2313
ADIPOR1											23.7937
AGER											11.2591
AGXT2	0.442363
AHSA1		6.69623	5.01224	2.79029	6.9041	4.55136	5.30332	16.9935	5.604	0.98828	5.62957	5.24566		19.622				12.0681
AHSG				1.79207						14.6675		34.7879
AKT1							71.7106
ALDH2			5.02682	2.52728	45.343		10.2947								35.1689
ALPK1		53.8974	5.41233	91.5434
APOA1		9.77592						4.97794
APOA5		4.88796	1.20398		1.96793		4.70225	0.392995	2.51487	2.82068	37.1686		76.432
APOB				4.9282
APOC3		6.44466			3.46662					10.1139	1.60845	2.08728		5.24212
APOE		6.57366	7.86024	4.83452		1.77144	0.173506	6.04169	1.25743	1.26444	6.07636	2.76257	6.14251	2.70485			6.52005	63.7583
APOH		0.555113		0.410683	3.03829	2.31047	94.2722	1.65931	8.1258			16.0462			8.79223
APOL1		578.337
ATM		8.4108			15.4546			4.97794			11.2591
BCO2	3.31165
BNIP3		293.278
CD247		207.786
CD36		7.33164		5.52135	1.15343	16.6464	11.6422	5.58514	4.14075	5.21097	2.20767	5.72253	12.316					12.0681
CD4		6.35536	3.52128	8.72277	24.8151	2.86818	6.61801	2.9282	0.889494		1.98281	15.6259		3.49475
CD40		1.3712	0.75414	1.06446	0.198093	0.7463	2.29813	2.1334	8.58752	4.3559	6.77395	3.70282	44.0767	22.1562
CD9		128.893
CDKAL1		23.1297		41.6587
CETP		1.69932	0.476575	0.295452	1.126	2.57753	2.77327		0.129538	10.4591	0.577392	3.89559	32.4267	20.7254	11.723
CHI3L1					35.1646
CLOCK	2.66814
CNDP1		11.5649			7.03292						37.5305
COMT	3.98126
CRK		6.69623	5.01224	2.79029	6.9041	4.55136	5.30332	16.9935	5.604	0.98828	5.62957	5.24566		19.622				12.0681
CRP	7.65604	1.94725	3.11345	3.67777	2.21495	3.60369	4.75712	5.22777	4.17316	5.66377	7.60315	9.80816	15.0263	16.5082	14.2169	7.51034	18.8612	103.688		23.7578	21.1992
CST3		4.75712	5.22777	5.22777	4.17316	4.17316	5.66377	5.66377	7.60315	7.60315	9.80816	9.80816	15.0263	15.0263	16.5082	16.5082	14.2169	14.2169	7.51034	7.51034	18.8612	18.8612	103.688	103.688		23.7578	23.7578	21.1992	21.1992
CX3CL1		51.9466	16.237
CYP1A1				2.81611											63.6372
CYP7A1							71.7106
DDIT3		17.8429	2.70617	1.97128	74.879
DKK1			49.4433		2.7733		71.7106							59.704	59.704
DPP4		34.6972	10.51	23.5169	20.5248	13.5041	23.9035	14.9338
EBF1		92.5188
EGFR		2.48897										34.7879
ENG												49.4433		2.7733		71.7106
ERBB2		27.7556
FABP1										56.4643
FABP4		6.88497	7.00664	23.7983	28.4449	5.54514	133.332
FABP5							138.978
FGF19		18.6011				177.415
FGF21		27.0589	6.1557	49.1484	11.5128	5.54514	79.9631	14.9338
FGF23		38.968	7.494	1.15719	35.7315	23.0287		90.0745
FTO		10.1552	19.4763	3.38183	6.19141	52.4981	3.02785	19.7246	2.22374	56.4643
G6PD		2.17243		4.16106			4.21827	8.18859	24.9713		23.7937
GCKR		16.0031		1.98375	1.95359	2.52343	37.618	4.97794	13.3424
GDF15	3.31165
GGT1		22.9103	2.87515	4.61876	10.1099	3.98797	2.94315	8.75095	2.46029	6.27443	3.30428	5.68372	4.52069	11.6874	5.26569	0.882015
GHRL		75.4826		3.94256	17.5823
GIP		15.9646	13.0415	3.21349	0.475422	4.78887	10.4495		23.2166	73.3376
GK		4.95279	4.61343	1.16201	3.70988	3.92854	1.04651	4.20503	3.3431	2.84809	3.80002	1.34625	21.9237		1.85805	7.60676	2.37817		21.7995
GLP1R	1.47454
GLUL	2.66814	128.893
GPX1		9.91486			3.51646					128.476
GSTT1												34.7879
GYS1										109.43
HHEX																					34.7879
HMGB1			16.6432	1.73578	17.7121		213.683
HP				1.91773	0.64155			3.78958		1.34439	2.40826	8.19195	1.13557		2.3446	3.4746	5.66231	72.7898
IGF1		1.166	5.24607	1.48905	8.20666	1.80217	7.80813	3.85764	16.2731	3.6481	1.3842	6.36404	5.51112	11.2024	17.3643	4.82942	6.36973	7.73655		0.746707	1.51423		6.45123	19.3039		9.50019
IL18		2.74339	3.04266	0.521503	4.06897	5.25585	2.70484	5.90723	0.222374	21.5245	3.89502	356.001
IL1B				65.7093
INS				1.06817		5.20003				0.419274	5.80396	3.38657			7.95466				4.74206	42.3134
JAZF1				65.7093
LDLR		10.3804			2.57576	5.82993				20.9874	13.0715		22.1562
LPA		4.94199		2.19031	11.0932	3.17989	8.33379				1.9403	9.46072			12.8512			18.1974			21.1992
LPL		7.2142	0.223959	0.466024	1.54717	1.08136	1.41884	0.630459	0.773806	2.57185	0.436401		3.62882	7.03544	2.3739	0.6549	9.84188		9.11934	2.68261	9.31687					20.0766
MAFB		92.5188
MAP3K5		5.78243	49.0191						80.4758
MBL2		2.70017	21.2818		0.346662	1.93435	1.31983			5.10692	7.21794	3.46179	176.307
MC4R		0.793018	6.75412	18.0138	1.10932		1.18785					144.416
MMP2			16.237
MMP9		19.2154	6.86268				31.0466
MPO		2.86504	14.0535	0.216624	6.54487	2.51876		4.46143	5.18181	3.4197	38.4938			1.31053
MT1A			25.1341						61.9603
MTHFD1L		29.3278
NAGLU										5.13312								9.34043		58.9492
NAMPT			7.7319	60.0275		37.8515
NLRP3		57.9792	95.4436	7.30104	149.758
NOS3		4.39334	6.47298	5.47515	4.70961	2.71246	4.23778	4.81179	4.43294	3.94863	6.35561	7.48543	7.87271	5.04512	13.8737	1.05354	4.21886		1.69359	38.6546		29.6012	26.4219
NOX4		41.6335	8.1185		16.6398
NPPA											7.7099	7.7099			20.0728	20.0728						11.8969	11.8969
NQO1		16.741		5.95125				69.3505
NTS				4.09998					14.4004							4.84067						34.954			8.92937
NUCB2		11.1604	2.92903	0.831764	1.73014	3.5188	2.57367	0.995588	0.599921	0.270198	0.915377	1.34625	1.0635	12.8504		0.819013	8.96507			2.53881
PCSK9		83.7482	12.0114	3.30276		47.1051	13.3057		80.4758
PEAR1		97.7592		19.7128
PGF												34.7879
PHACTR1		338.075
PNPLA3	1.47454
POMC		54.8679	36.0822
PON1		5.37162	7.41843	11.1183	3.30405	16.8574	7.25685	5.97464	0.684226		2.16307	6.85928	5.68732	5.0355	6.78258		54.8474	11.2196
PON3		83.2669
PPARA									8.94176		3.96562	48.4651
PPARGC1A		6.93891				1.99013			120.082			10.4364
PPIA	0.934837
PRCP		48.2964			100.364
PRDX1						59.704
PRDX2						108.033
PSMA6										25.6953
PTGS2								31.5594
PTH		6.62805	5.11165	2.88668	4.24532	5.51344	1.6545	12.3927	1.60952	3.70252	1.04251	3.35455	2.79909	1.94153	2.51207	8.6449			5.92757				6.25138
PTPN1			3.18373	3.15667				33.2953		8.6639	23.7937					85.8391
RBP4		3.01449	5.14739	1.80534	10.9381	0.402675	12.9529	8.76433	1.54901	61.6513	118.969
REN		33.4821						49.7794
RETN			39.1739	6.57093
RNLS														3.01449	5.14739	1.80534	10.9381	0.402675	12.9529	8.76433	1.54901	61.6513	118.969
S100A12		7.27871		9.22347		20.1501					84.2891
SHBG		4.01818	5.91752	4.20234	7.0087	6.0062		1.09578	2.01619	0.63654	0.378883	2.67574	1.32035	1.92606	0.245017			2.37312		7.04963	7.98644	5.10366	0.463065	6.87936	2.28958	2.00766		5.0505	47.9036
SIRT1		7.75746	2.95184	11.1582	22.8324	11.8257	41.4328	6.93505	60.0409
SLC2A4		5.87206	5.79588	10.8512	2.35674	8.21025	0.241282	6.35045		2.16727	2.40826	2.17062	1.9755	5.89739	40.9758					6.34701
SLC5A2		58.3511	36.8074	22.635	53.8812	108.033
TCF7L2		0.674202	3.69957	8.53452	14.5871	5.20003	14.8147	17.533	15.4901		11.2591
TNFRSF11B		7.57172	17.209	8.9547	3.02115	15.5666	12.9964	9.01443	2.87878	6.49689	11.3331	2.42107	0.425401	29.7054		85.8391
TPM1	5.38815
TRIB3		25.3635		1.40806	287.348
TXN		58.6555
VDR		4.63116	20.1153	8.72858	2.27273	7.57029			0.606473		0.562957	3.231	52.8682	10.4842
VWF		5.97894		1.66635	3.86364			9.31656			155.801
XRCC1			19.5869			5.4389

## Sheet: nephropathy trends
	2016	2015	2014	2013	2012	2011	2010	2009	2008	2007	2006	2005	2004	2003	2002	2001	2000	1999	1998	1997	1996	1995	1994	1993	1992	1991	1990	1989	1988	1987	1986	1985	1984	1983	1982
ABCA1							425.708
ABCC11		15.5434	106.58	142.25	2.34787		425.708
ACE		1.3771	0.672088	0.676743	1.45461	1.62048	1.51759	3.34464	2.23683	1.464	3.27817	3.032	5.22995	5.92155	10.3958	7.21745	7.49395	10.6173	14.2816	16.2632	7.85259	12.8355	11.2381	6.6909	9.88536	6.64641	13.5186	14.5187	7.51626
ADAM10							28.6681
ADAM17			74.4863	466.113
ADAMTS13				25.5116			102.548
ADCYAP1			35.7138	404.35
ADH1B													65.6228
ADIPOQ		11.4196	221.186	9.31507	6.1779	3.79831	97.3635	17.4202	19.1886	101.695	20.9743	61.3561	519.92
ADM		328.347
AGER		1.95644	4.42945	2.76864	3.39891	7.83583	19.9508	4.23541	48.8257	14.8028	91.1424	15.7004	9.61245	16.5258		2.04994	8.73163		15.0858	8.74221	2.21537	65.5081
AGT			7.65747	4.80529	1.00984	14.3482	0.942227	7.81322	2.30183			0.400836		2.66276	6.97054	4.2392		30.8886	1.46372	18.1674	44.3073
AHSA1			1.95157	0.211422	2.00688	1.46405	6.92957	3.39965	3.36478	12.3656	4.27924	1.57955	6.14384	9.56191		507.006	19.0062
AKR1B1				0.612651		10.6483	0.976644	0.278331	5.71897		215677	8.05808	1.69633	43.9706			1.63448	9.17158	120.96	2.11932				4.56128	0.966836		3.23421	9.44293
AKR1B10			357.138
AKT1			6.57903	13.4783					119.695
ALB								116.396					19.6868
ALDH2													13.3983						196.116
ALOX5AP														262.684
ALPL																				4.66251		9.45377	16.1731		21.2704
ANGPTL2										191.908
APC			26.0748		15.4488					30.9234															33.5503
APOC3											52.9352
APOE			6.80589			8.41081					1.1928	10.5027		6.32773		18.2776	63.354
APOL1		66.7518	8.05955	1.88407	14.1189	1626.23
APPL1		489.942
AQP5				127.558
AR				0.612651		10.6483	0.976644	0.278331	3.37579		2.18049	3.14783	1.69633	3.85372			1.63448	9.17158	0.423709	2.11932				4.56128	0.966836		3.23421	9.44293
ATF4		181.46
B2M			66.6127																						1.67752			34.1068
BAMBI		252.802
BASP1							374.721
BCL2					28.1745
BMP4						37.2352	65.0137
C5																										2.39084		14.0257
CARM1			819.349
CAT		14.5141		2.07359	0.761472	3.23966	11.0751	2.75381	1.28875			6.51499		4.01169	55.9709
CCK					28.1745
CCL2						11.2964				12.8173
CCL5							32.5068
CCR1										119.043
CCR2				7.92842	5.89698	37.845	7.51921	6.37068	33.1392	28.4829					22.4294
CCR5			8.59277	11.4592	1.22498		1.53821	3.56375			6.42277	1.78554		10.5462	104.159
CD2AP				40.9258							6.2622	41.6039
CD36		29.7193						16.509				305.119
CD47																	19.0062
CD68						5.34544						19.641
CD69															74.7647
CD74								258.013
CD80			819.349
CDK7										119.043
CDKAL1		104.017		26.9566	28.1745
CHIT1	7.04686
CHN2			197.371
CISH			11.3755	29.6181			142.865
CLCN5					437.686
CMC4													35.4363		74.7647
CNDP1			3.1834	4.12166	2.56545	12.7755	10.8356	14.4247		63.2395	27.832	19.641
CNDP2						33.8893
CNR1			59.2113
CNR2						124.561
COL8A1										85.4486
COL8A2										54.1731
CRP				9.4798	7.69423	1.35328	11.34	1.48132	5.52787	2.6437	30.523	30.5832	85.4244
CTGF			3.12241	4.48844	26.2964	3.53791	14.6117	8.572	9.06414	4.14834	22.5269	5.08538	9.64353	334.756	3.05296	51.1394	45.2271	144.27
CUBN	2.68666
CX3CR1													91.4229
CXCL10										25.6346
CXCL11		252.802
CXCL12						17.8181		133.13
CXCL16			89.3787					172.914
CXCL5								95.5602
CXCL8								124.228
CXCL9								95.5602
CYBA						53.4544
CYP24A1					210.922
CYP2J2						106.909
DCXR												147.038
DDAH1					59.5406			33.2826		54.1731
DDIT3				11.5528			185.557
DKK1							307.643
DPP4							30.7643	258.013
EBF2		2.13042		0.737232		0.641452				1.17768		1.55881			0.560735	1.124			1.00076	21.7264				0.905016			6.06414	54.983
EDN1						16.0363							59.3714
EGFR			3.94742	22.782		10.6909		16.8288		9.15718		13.03		3.79664									29.4397
EIF2AK3						32.0726
EIF4EBP1							16.2534							40.1169
ELMO1			4.03646	14.9742			27.089	42.9234				65.4699
ENPP1						16.549		4.09544	59.8475
ENTPD1							65.0137	123.765		54.1731
EPO		15.4095	0.680589		4.45684		1.40476		27.5351		1.87618	0.703508	3.47415	0.387412	12.1995	30.5719	2.86896	6.42377		56.3727
ERBB4				19.1337
ERCC1					253.57
ERCC4					253.57
ERRFI1				80.8699
ESAM					34.3176			302.919
ESR1				4.69575				7.16702	10.8939	85.4486		9.82049
EXOSC7		107.604		29.4186	97.3074	106.909
F2R								30.2919
FABP1			19.9965	32.3621		16.9446	6.40923	17.2914	7.78138		151.084
FGF21				529.534
FGF23							30.7643
FOS				1.23443		1.10595	30.7643		5.20413	85.4486		0.935285	21.7994	22.8997		9.83969
FOXO4										85.4486
FRMD3				9.11129		97.6644		60.5837
FTO				29.6181			51.2738
G6PD					6.61563							176.769
GAS1			125.13
GAS6		407.538
GCK			819.349								13.2338	9.82049
GFPT1													272.421
GFPT2													65.6228
GGT1					40.0174						6.2622					9.83969
GHR								1.59267						11.4499				5.81796	3.22019	50.2009
GHRL			59.2113
GHSR								28.6681
GLO1						67.7785
GNB3										2.56346						10.933	88.2621
GPC5		54.438
GREM1							102.548
GSTM1							9.32251	3.18534									142.286
GSTT1							17.0913					65.4699
HFE						7.12725			24.1198				16.4057			41.5881
HGF					1.49071		0.504333	3.97439			5.00976	2.28025	23.6327			37.7597	71.1429
HHEX					130.838
HIF1A				127.558
HLA-DQA1													19.6868
HMGA2				40.435
HMGB1				5.39133	26.3652	49.6469	30.7643
HMGCS2						67.7785
HNF1A					29.7703				272.348
HPSE					4.02492						151.084
HSPA1A								95.5602
HSPA1B								95.5602
HSPB1					486.537
HSPG2																		40.7257
HTR2A																			34.0258
HYOU1									54.4697
ICAM1					169.937
IGF1			2.00576					0.442408		25.8889	4.77094		1.93163	1.39291		1.75689	0.769379	8.21128	3.54325	2.88968	4.87557	5.70974	5.59458		1.64077	13.2928	212.417
IGF2				2.73339	59.5406			95.5602																			8.04319
IGFBP1			23.1712	10.6489		8.47232	5.12738					20.7535
IGFBP3				16.174	29.7703
IGFBP7	6.1131
IL10			2.55368	6.82097	7.45795		3.41825	17.4594			36.6706	79.745						19.2713
IL18			29.6056	2.50294	1.9824	5.94549		18.0276	9.07828	8.34381		80.2818	13.868	18.9832
IL1B			197.371
IL1RN											15.0603
IL6		98.4415
ILK					34.7526					2.13622	346.618
IRS2				202.175
ITGAM											19.3872				37.3823
JAK2											2.27716		5.20049		167.913
JAZF1				127.558
KCNQ1					72.9476		142.865
KLF10							30.7643
KLF6						18.8274		25.8013	272.348
LAMB2					28.1745
LAMC1					28.1745
LAP3																						2.82128					2.68106
LPL											10.5748							3.21188	74.7704
LRP2	1.22262
LTA					14.0872				42.9582
MBL2		32.0231		46.3679	4.15689	14.528	3.48451	180.732		9.22845		19.4133	339.967
MCAM					23.4358					230.711
MEP1B												65.4699
MIF			72.1217	21.2597				133.13
MIOX						9.21184	3.61187	25.8013			23.2646	65.4699
MMP14						33.8893
MMP2				28.8516																69.9377
MMP9					2.01246	2.67272		2.86681	14.3194					88.1552
MPO			5.38284	18.2226									91.4229
MTHFR				5.61527	6.0006	4.98967	2.21452	2.68763	6.63044	8.93924		2.57961	2.94762	4.06783		21.6551	8.36975	436.816
MyD88	0.578541
MYH9			1.79428		6.29395	22.9799	4.64383	222.677
NCALD										54.1731
NFE2L2		1.22262	59.2113	80.8699
NFKBIA											52.9352
NGAL	4.33112
NGF									30.2609					142.114
NLRP3		161.934		29.6181	130.838
NOD2				404.35
NOS1			5.49442			5.5342			10.1254		29.4084	1.25779	46.0396	13.3723	3.64613	1.78903	22.9275	6.42377		15.0603
NOS2															74.7647
NOS3			4.93963	21.5727	11.6941	40.4443	37.5837	2.46686	30.5093	19.4864	1.39303	4.74316	29.749	41.5771	27.9855	13.8627	19.0062
NOV							185.557
NOX1				12.7558
NOX4			10.5757	1.59448		1.52727	21.2984			17.0062				114.499
NPHS1			19.7371
NPY																		19.2713
NSA2				66.1918	210.922
PARL								28.6681
PARP1					0.370717	7.78505	5.91033	6.58519	6.10458		9.12676	29.2324		3.64699	27.057	65.5979
PC			274.969		18.1122		2.56369						1.96868						144.908
PDGFA													15.2371	13.3723										12.6702
PDGFRB													19.6868
PDK1		109.449
PFKFB2		3597.17
PICK1						16.0363
PLEKHH2									85.9164
PON1			41.7101				8.06771	13.4136				21.0439	6.56228			20.7941	200.828
PON2								12.1167			8.3496	19.641
POSTN					130.838
PPARA			17.5907	4.93635		0.971898		4.93075	7.40302	7.44021		5.45583	19.7905		15.7999	19.6794
PPARG					14.5376		41.9616	9.2782	9.63963	27.22		4.23093	1.66416	3.01321	48.4159	147.325
PPARGC1A					185.557
PRCP		663.076
PSMA6					102.548
PSMD9			20.1487		54.0597	288.654
PTEN						2.2909	2.56369	6.73153			225.439
PTGDS									1.86775		14.9015	3.37814	11.5566		550.076
PTGER1			3.48302	88.2557											74.7647
PTGER4				95.4936										18.9832
PTGS2						3.20726			115.987
PTH				3.11038	6.23039	3.76547				1.83104				1.58193						10.0402							2.68106
PTH1R											52.9352
PTX3				91.0611				214.617
PVT1			6.57903			288.654
RAGE		3.86811	4.59815	2.77361	3.39891	7.83583	16.529	4.23541	4.24244	3.98613	7.64636	15.7004	9.61245	16.5258		2.04994	8.73163		15.0858	8.74221	2.21537	65.5081
RBP4					9.30323	5.51632		13.5796	8.54964	442.676
RCAN1						32.0726
RELA			43.6914	2.12816	16.8341		9.76617	17.8848	10.7395	10.8346			19.6868
RHOD			16.7725	22.0277		13.1206	8.40382	4.32741	2.14791	6.01924					67.6424
ROCK1					84.9683
RPS6						3.56362	20.5095		8.59164
RREB1			274.969
RTN1	0.0796721
SAA1				46.6113																			125.377
SERPINF1			13.2793	11.5633		7.3709	16.8692		13.2099	12.1427	26.4676	207.535
SERPINF2																										71.594
SFI1					32.0726
SGK1					0.541817		15.4119	17.129	3.90529		2.78606	518.709
SGK2												19.641
SGK3												19.641
SIGLEC1					28.1745
SIRT6				38.2674
SLC12A3			51.5155	26.9566					8.59164	25.6346	29.0808	9.82049
SLC2A1		252.802
SLC2A2				8.24332	2.71114	106.909			5.98475	14.7621		305.119
SLC2A4			11.3755				8.12671		13.6174
SLC30A8		664.48			28.1745
SLC9A1																	88.2621
SOCS1							15.3821
SOCS2			73.8787						119.695
SOD1			26.0748		21.0922	9.68265			85.9164
SORBS2						32.0726
SOX9						106.909
SPARC							16.287	7.35079						262.684
SPON2		753.298
SPP1			19.4343		7.14951		20.0321		1.87826		3.33984	0.853956	41.6416	170.849
SREBF1										191.908
SST													19.6868
STAT1							47.6216
STAT3			69.5168				20.5095				12.5244
STAT5A					8.53772				3.22186				59.3714
SUCNR1							102.548
SUMO4								1.79175	15.5463	270.866
TCF7L2			5.21376		4.69575		14.2736			312.24
TF							5.69709					23.0594	39.5809								13.2922
TGFB1				11.5528					1.84106	6.40865	18.8855	41.507			135.285
TGFBR1										25.6346
THBS1								1.36515	28.5408			19.641	29.6857	40.1169
THBS2	1.22262
TIMM44											151.084
TIMP2													30.4743							15.0603
TIMP3						28.3228			133.13
TKT				19.1337
TLR2			40.9001	15.9156	25.357	17.8181	142.865
TLR4			16.7243	27.3142	26.6847	32.5548	108.356						19.6868
TNF		8.91578		0.763821	1.49217	0.942662	6.04101	5.40829	6.09751	4.38293	5.48101	21.9956	22.4197	46.9872	1.24608		2.6777	46.9464		26.0071			65.5413			20.2101
TNFAIP8							325.068
TRIB3		984.415	22.9141				425.708
TRPC1				21.5254				32.2516	192.958
TRPC6				6.22076	194.935
TRPV4					210.922
TSC1									25.7749
TSC2									25.7749
TXNIP			197.371
UHRF1		54.438
UMOD						44.3812	9.28767	172.914
UNC5B		328.347
USF2										230.711
VDR				2.99518	69.0973		35.7162			25.7749
VEGFA			1.15027	5.37526	66.2049	5.65556	5.14668	4.45107	8.09114	66.1769	4.72152	4.36102	33.8028	5.36364	5.67089	6.0329	32.6684	17.4726	23.1702			195.201
VWF															14.9529														18.5869
WFS1				42.5194	28.1745
WT1				22.037	24.2767		51.2738
ZEB2							325.068			85.4486
ZNF236														40.1169

## Sheet: neuropathy trends
	2015	2014	2013	2012	2011	2010	2009	2008	2007	2006	2005	2004	2003	2002	2001	2000	1999	1998	1997	1996	1995	1994	1993	1992	1991	1990	1989	1988	1987	1986	1985	1984	1983	1982	1981
ACE	2.97663	7.50803	0.642259	3.37382	1.00139	0.344832		1.27855	4.31432	10.0833	6.01481	4.05375	3.44495	22.1578		9.97836	7.32292	4.61505	5.64366		14.3474		3.9074			5.86812
ADH																							4.12872		41.1568
ADH1B												108.298
ADIPOQ	122.582	1.40215	5.08082	43.7774				66.6718			135.242
AKR1B1		37.3907			11.2155						29.1227
ALB																								86.7825
ALDH2												243.225
APOB											14.5614
APOE				3.77227							57.5704		34.2691			28.8264
ASPA										106.898
BDNF	23.051					15.8055			6.73019			108.305
Cav3.2			26.9749
CD34							57.5559
CNR1		56.0861
CRP						4.45333	8.22227				36.3368		32.5892
CXCR4		260.456
EDN1					33.6466
EPO				3.12387	0.960876	2.55287		4.26522		4.52982	10.7043	8.16412	13.8982	22.7836	5.53803	11.5628	24.6136	18.5372
ERBB2						37.9315
GDNF							47.7865			9.68167			6.16845		87.2906
GGT1					12.4617	76.2622									26.1872
GIP			3.85355					1.52151		20.0067
GLO1				4.01632	251.888
HCN2						37.9315
IGFBP5	178.347
IRS2					33.6466
KCNJ11										148.926
LPL														205.01
MBP																				4.34045			8.68312		63.3752
MIF							17.2668
MME		186.954
MT1A								61.0923
MTHFR		50.4775					155.401
NFE2L2			80.9246
NGF		0.994964	2.67896	0.609427	2.96197	0.778186	5.45114	1.95771	1.01575	6.77409	4.40532	1.01012	0.160637	3.83774	9.1573	1.8937	9.25425	8.50969	2.25746	16.8795	5.96543	21.3088		3.51663		309.949
NGFR																						83.8615
NOS1				0.714012				1.52731		0.86674		6.32138	1.06353	40.7577		60.9183					39.1744
NOS3			3.82933		83.9626						29.1227
P2X3					251.888
PAK5											97.0758
PMP22			18.2349													133.866
PNP			4.93443	7.13061	3.99822	1.336		8.33398		3.46338	4.74746	2.01939	0.96382	15.1617		1.44132	23.3248			61.6167
PON1												5.15705				25.3826		306.537
PSMD9		23.3265		110.971	112.155
RAGE		10.6742	18.083		7.57048	2.16649		8.97167	25.8682		100.583				26.1872
SERPINF1			177.829
SLC2A4	327.146																			10.2695
SOD2				10.6578	6.46407				40.5915				102.807
TFAM	307.982	57.706
TLR4		7.40787		30.0673	52.0833							32.4894
TNF						7.28727	91.4272
TNFRSF11B		14.4221		2.1219	1.12155	71.5585	140.211	28.9087
TNFRSF1B								19.2725							87.2906
TRH																		218.537
TRPA1			13.7856	55.6056		10.02	258.528
TRPV1			9.32856	0.669386	12.5836	7.38022		37.6477	701.139		354.727
TSPO							34.5335
UCP2										390.618
UNC13A			177.829
VEGFA			7.61388		1.43349	10.1115	20.7442	15.5809	16.141	15.0238	4.41254				7.1535	21.5802	256.573
VIP		1.33538	0.957333							4.51289											1.35084	6.14508	1.73841	4.77257	1.13726	11.798				4.5642	6.79142
VWF																														6.47931
XIAP										288.624

## Sheet: retinopathy trends
	2016	2015	2014	2013	2012	2011	2010	2009	2008	2007	2006	2005	2004	2003	2002	2001	2000	1999	1998	1997	1996	1995	1994	1993	1992	1991	1990	1989	1988	1987	1986	1985	1984	1983
ACE		2.71323	1.73842	1.82501	1.11832	0.280095	1.66337		1.28056	1.45335	1.11617	2.36494	3.84561	2.96102	7.81739	4.13429	6.7525	13.9752	11.1766	7.42676	3.07943	9.38289	13.9266	6.49742	9.26269	1.69843	7.38893				0.914389			41.2711
ADCYAP1			17.6574		774.964
ADIPOQ		33.4778	69.0684	11.947	6.83221				30.7292		9.95561	45.9299	415.182
ADK				81.4433
ADM			61.5973	6.13327	6.50381	120.082				5.16846	3.12683	4.32096	7.51665	4.61245		1.07824		6.76409	30.4113			9.99513
AGER			1.15806	0.665609	6.72663	6.55876	7.20754	1.25444	30.6834	18.0102	56.6637	56.6939	16.2766	52.0754		28.7532	28.4531
AHSA1							76.1304
AKR1B1			5.67105	1.64858	3.80534	2.41877	64.8444	5.8619	1.58837	0.895656	0.98327	15.2007		6.65223	4.45115		5.41516	12.3808		0.480295			1.4979	8.56301	5.19796			12.8237	13.8949	55.5956
ANGPT2			47.3537							16.866		24.6912				156.084
ANGPTL4				346.849
AOC3					4.51417			206.922
API5		53.2018
AQP1					3.16002		5.14656	206.93
AQP4				1.6756	82.3031		7.20494	114.355
ATF4		49.0795		2.96769	128.301	32.5201
BDNF		38.9535		73.08		8.59052	15.2266						89.0907
C5	5.60287
CAT		3.87691		5.14399	1.37392							12.3462	5.13474		40.7792
CCL2								417.867
CD163		88.6697
CHN2			68.4415
CNR1			68.4415
CRK			3.70862	2.26231	10.1569		62.5531				20.6487				57.1479
CRP					1.48396		5.57143	2.01387	0.875226			21.1981	7.75694	54.4411	19.0493
CTGF			8.50658		10.4315	0.416911	13.1703		13.1926	16.8954	6.91912		1130.61
CTSH		53.2018
CYBB			37.5282	18.3518					138.19
CYP2C19				81.4433
CYR61					218.631
DDAH1					7.02695		112.245	114.355
DKK1			512.372								163.637
EDN1					3.15992	4.06488			24.7981									55.4065
ENG												349.037														14.4664
EPO			14.3496	2.93391	8.74522	11.5382	17.8036	12.2299	26.2027							48.4322	60.1294
ERAP2					236.561
FAS-AS1		287.753			36.6855	68.7219
FBXO8										2.66254									2.21932														13.0196
FGF21		562.152
GAPDH							19.0326	10.621				2.38797	162.766
GGT1		247.061
GIPR															57.1512
GRB2		320.891
GSTM1				16.6035	6.07073			3.81183									213.008
GSTT1				19.8854	11.1297							95.5186
HFE						9.03307			44.5549				89.0862
HMGB1			17.9483	81.5171	4.51417	196.141
IGF1			1.74276	38.5388		2.88957		0.265565		0.66162	5.15109	3.9051	1.32581	7.4304	3.6704	5.32582	2.89504	1.84347	1.49804	9.35995	0.542248	9.24015	2.24274	2.21065		2.71246	10.4129	8.63784	13.2773		7.07715	34.1618
IGF2																4.55727			9.51139					3.30728							3.04796	7.35634
IL17A			317.832
IL18											86.4192
INS					34.3621
IRS1			34.2207
ITGA2					26.3327				29.7577
ITGAM				9.63469																22.0936
ITGB3																54.6872
KCNJ11		192.187					9.00617
L1CAM	0.404898
LPO		8.06088				3.81801										1.84854		5.03732						5.82513	74.1718
MAPK7					26.2845		324.222
MMP2						32.519	324.222
MMP9					284.393														42.2106
MTHFR			10.4402					6.17517	7.66907		6.81978	4.5887		17.1919	1.59072	34.1795		158.137
MYO5C					31.5992
NAGLU									1.86744		19.1856						3.90039			1.84113			1.07798			7.69933		0.483505	3.56601	10.7747			0.488234	21.6212
NFE2L2			947.074	81.4433
NOS1				2.80839				25.7299	4.50874	17.0235	37.1498	2.60505	20.6852				9.48436
NOS3			4.00786	1.57537	16.0761	10.4106	9.06363	9.28594	16.0587	6.79433	28.5731	19.2043	24.9271	14.1682	57.1479			40.8124
NUCB2														26.8174
NYS3			31.7546			6.87219								120.678
PARP1				2.63189	31.5992	4.12621	0.632012							4.54641			37.681	50.6255		32.6215	86.2595
PDHX																										14.4664
PIGF																			179.765
PLXDC1									362.461
POLR2D					8.12551		49.0832			718.281
PON1							2.88925				12.1213		3.56345	2.36136	4.29242	10.5566	376.902		276.394
PPARG							30.0996	15.3545			257.9
PPARGC1A												95.5186
PSMD9		4.6846	32.3157		136.424	68.7241
PTX3			64.0465	288.512
RAF1								3.81183	19.8385	30.9469
RBP4		5.74562			8.12575		49.0848			718.31
S100A12		320.891
SARDH									9.01748		3.87163			11.3345	90.1407
SERPINF1				1.19418	2.58365	7.22471	11.3647	8.85849	10.29	14.8488	59.149	47.67	6.66924	3.43812	61.2957	273.436
SIRT1			76.0461			32.519
SLMAP		3113.43
SMG1				7.70775	105.331
SMPD1				21.1318		396.095
SOCS3					47.6483				62.8864
SOD2			45.6276			34.361
SPP1										31.3226			161.199
SRGN					7.41979						231.873
SST			53.4451	85.6189						176.66
STAT3					36.6855				14.8788
SYVN1		398.284
TCF7L2			13.7603	12.544	36.4384		67.4227				30.973
TH													28.2411
THBS1					2.86341		8.38497	3.9304	44.2098	186.816
TIMP1			14.3496	2.93391	8.74522	11.5382	17.8036	12.2299	26.2027							48.4322	60.1294
TIMP3										219.258
TLR4			22.8138			50.3379		34.3065
TNF		25.0679	0.850745		3.57908	3.21421	3.24547	4.57968	12.9968	10.563	12.1769	8.11713	6.87237		9.36077	2.6127	1.35491	69.3282	2.34503	19.8842	21.9249	63.0623	19.9426
TNFRSF11B			9.60023	16.6653	5.4349		18.0123	30.8759						283.364
TXNIP				23.0513	19.6412		83.0861	159.32
UCP1			20.7398		166.945
UCP2			29.3321		85.9353		40.0274				30.973
UTS2					105.331
VDR		20.5885									57.9707	60.5602
VEGFA			5.4911	8.33893	9.30544	8.71442	11.9557	24.5202	8.06383	36.8209	8.287	7.90222	10.8602	6.02047	17.2294	11.4267	18.4079	21.0656	14.6928	41.2769	65.5617	90.3557	141.293
VEGFC		320.891
XRCC1			144.636
