# Supplementary material for: T2DiACoD: A Gene Atlas of Type 2 Diabetes Mellitus Associated Complex Disorders
Source: Sci Rep. 2017 Jul 31;7:6892. doi: 10.1038/s41598-017-07238-0 (PMC5537262; doi:10.1038/s41598-017-07238-0)
Supplement: Supplementary file 3 — Supplementary Table 4 [file 41598_2017_7238_MOESM3_ESM.xls]

## Sheet: 4a Enrichement of Positive Gene
Gene	Gene name	PMID	PMID2	PMID3	PMID4	Observation 1	Observation 2	Observation 3		Themes
ACE	angiotensin I converting enzyme	16949519				1. The presence of the D allele is associated with increased risk of peripheral neuropathy in females but not in male subjects with type 2 DM, suggesting a role for the renin-angiotensin system in the development of peripheral neuropathy (PN)				Neuropathy
ACVR1C	activin A receptor type 1C	25577243				1. Activin receptor-like kinase 7 (ALK7), a member of type I transforming growth factor-beta (TGF-beta) receptors, is correlated with pathogenic risks of type 2 diabetes mellitus and cardiovascular diseases and may be involved in cardiovascular remodeling.				Cardiovascular
ACVRL1	activin A receptor type II-like 1	20803090				1. The iNOS transgenic mice (iNOS-Tgm), which developed diabetic glomerulosclerosis resembling human diabetic nephropathy, exhibited markedly increased expressions of ALK1, TCF7L2, Smad1, pSmad1, and alpha-SMA in glomeruli in association with mesangial matrix expansion.These results provide a new evidence that the TCF7L2/ALK1/Smad1 pathway plays a key role in the development of DN				Nephropathy
ADAM17	ADAM metallopeptidase domain 17	24756098				1. A disintegrin and metalloproteinase 17 (ADAM17)-mediated shedding of renal ACE2 contribute to diabetic nephropathy pathogenesis.				Nephropathy
ADIPOR1	adiponectin receptor	17003341				1.Our findings point to genetic variability at the ADIPOR1 locus as a strong determint of CAD susceptibility in type 2 diabetes				Cardiovascular
ADM	adrenomedullin	25948679				1.Production of adrenomedullin (ADM), a vasodilator peptide, increases in response to ischemia and hypoxia in the vascular wall and the kidney.In conclusion, plasma MR-proADM concentration was associated with renal outcome in patients with type 2 diabetes. Our data suggest that the ADM gene modulates the genetic susceptibility to nephropathy progression. Results are consistent with the hypothesis…				Nephropathy
ADRA2B	adrenoceptor alpha 2B	17516297				1.Patients with neuropathy exhibit a significantly higher frequency of the D allele in comparison to those without neuropathy.				Neuropathy
AGTR1	angiotensin II receptor, type 1	23081748				1.Further, T allele of ACACβ and C allele of AGTR1 were found to be significantly associated with proteinuria, a hallmark of DN. We also found significant epistatic interactions between these two genes. TT genotypes of ACAC beta gene and CC genotype of AGTR1 gene confers the risk of DN and both genes had significant epistatic interaction in Asian Indian patients with T2DM				Nephropathy
AHSG	alpha-2-HS-glycoprotein	24143207				1. Fetuin-A is demonstrated as a risk factor for both microalbuminuria and reduction of GFR in diabetic nephropathy with the odds ratio of 4.721 (1.881-11.844) and 3. 739 (1.785-7.841), respectively.Collectively, the glycan profiling analysis is useful method to identify the urine biomarkers and fetuin-A is a candidate to predict the progression of diabetic nephropathy.				Nephropathy
API5	apoptosis inhibitor 5	25819896				1. rs17684886 in ZNRF1 and rs599019 near COLEC12 were associated with diabetic retinopathy (OR 0.812, p = 0.0039 and OR 0.835, p = 0.0116, respectively) and with the severity of diabetic retinopathy (p = 0.0365 and p = 0.0252, respectively, for trend analysis). Sub-analysis in patients with diabetic retinopathy revealed that rs6427247 near SCYL1BP1 (also known as GORAB) and rs899036 near API5 wer…				Retinopathy
APOA1	apolipoprotein A-I	18848320				1. ApoA1 overexpression is an early event in the retina of diabetic patients and can be involved in the physiopathology of diabetic retinopathy				Retinopathy
APOA5	apolipoprotein A-V	25470794				1. In conclusion, because various genes, LDLR, CETP, APOA5, Apo E, Apo B, and Apo A-I, are associated with the precipitation of CAD associated with T2DM, a personalized diet-gene intervention therapy may be advocated to reduce the disease precipitation.				Cardiovascular
APOC1	apolipoprotein C-I	21127830				We identified 34 replicated genetic variants. Of these, 21 remained significantly associated with diabetic nephropathy in a random-effects meta-analysis. These variants were in or near the following genes ACE, AKR1B1 (two variants), APOC1, APOE, EPO, NOS3 (two variants), HSPG2, VEGFA, FRMD3 (two variants), CARS (two variants), UNC13B, CPVL and CHN2, and GREM1, plus four variants not near genes. T…				Nephropathy
APOE	apolipoprotein E	19218599	11910554	9760837		1. In type 2 diabetes, epsilon2 carriers (P = 0.04; odds ratio = 5.42; 95% CI1.10-26.8) and epsilon3/epsilon4 (P = 0.04; odds ratio = 22. 5; 95% CI1.11-454.90) genotype carriers were more likely to have glomerular hypertrophy than were epsilon3/epsilon3 carriers.Our findings confirm the risk association of the ApoE polymorphism with diabetic nephropathy.Our findings confirm the risk association o…	epsilon4 allele of the ApoE gene is a potential risk factor for the severity of retinal hard exudates and visual loss in type 2 diabetic Mexican patients with diabetic retinopathy.	3 .As the stage of diabetic neuropathy advanced, the incidence of apoE4 increasedApoE phenotype influences the progress of diabetic peripheral neuropathy and that apoE4 contributes to the deterioration of diabetic peripheral neuropathy.		Nephropathy	Retinonathy	Neuropathy
ASPA	aspartoacylase	16707098				1. These data suggest that normal hydrolysis of NAA is affected by ASPA activity seen in the type 2 diabetes model mouse and this change is likely to contribute to neuropathy seen in diabetes, if documented also in patients with type 2 diabetes.				Neuropathy
B2M	beta-2-microglobulin	25303803				1. Higher serum B2M was an independent risk factor for subclinical atherosclerosis and diabetic nephropathy in patients with T2D without renal impairment.				Nephropathy	Atherosclerosis
BDNF	brain-derived neurotrophic factor	26004392				1. This study reports that low serum BDNF and higher IL-6 levels are potential risk factors for diabetic retinopathy (DR) in type 2 DM.This study supports the role of BDNF in modulating the pro- and anti-inflammatory cytokines, and low level of BDNF is associated with development of diabetic retinopathy.				Retinopathy
C5	complement component 5	26934706				CONCLUSIONS: C5 rs2269067 GG genotype confers risk for PDR of T2D in Chinese han population and is associated with an elevated C5 mRNA expression and an increased IL-6 production.				retinopathy
CCL20	chemokine (C-C motif) ligand 20	21109018				1. KLF6 overexpression increased MIP-3alpha which was inhibited by concurrent exposure to PPAR-gamma agonists. PPAR-gamma agonists attenuated high glucose-induced MIP-3alpha secretion.The recognition of MIP-3alpha as a significant pathogenic mediator in diabetic nephropathy reaffirms the increasingly recognized role of inflammation in the progression of DN.Macrophage inflammatory protein-3 alpha …				Nephropathy
CCR5	chemokine (C-C motif) receptor 5 (gene/pseudogene)	16708639				1. Overexpression of the CCR5 receptor should be considered as a factor that promotes the development of atherosclerosis in diabetic patients				Atherosclerosis
CD160	CD160 molecule	26129748				1. Approximately 48 and 61 spots were identified in control and diabetic retinopathy respectively, of which three protein spots RBP1 (retinol-binding protein 1), NUD10 (Diphosphoinositol polyphosphohydrolase 3 alpha), NGB (neuroglobin) were down regulated and HBG2 (hemoglobin) and BY55 (CD 160 antigen) were upregulated in diabetic retinopathy.				Retinopathy
CD28	CD28 molecule	22230325				1. Two genes, HK2 and CD28, emerged as potential culprits in diabetes-increased TB susceptibiliy.				Tuberculosis
CD40	CD40 molecule, TNF r	18787388				1. In hypercholesterolemic Type 2 diabetic patients, sCD40L, a factor playing a pivotal role in the pathogenesis of atherosclerosis and associated with more rupture-prone lesions, is reduced by short-term treatment with rosuvastatin.				Atherosclerosis
CDH1	cadherin 1, type 1	20682777				1. Decreased expression of P- and E-cadherins is implicated in podocyte dysfunction and epithelial-mesenchymal transition observed in DN. We speculate that the actions of GH on ZEB2 and P- and E-cadherin expression play a role in the pathogenesis of microalbuminuria of DN.				Nephropathy
CDH2	cadherin 2, type 1, N-cadherin (neurol)	22629296				1. It was shown that CTGF, MCP-1, PAI-1, ACE, CDH1, CDH2 mRNA varied significantly among the 3 study groups, and their mRNA levels increased with DN progression (p<0.05).				Nephropathy
CDKN1A	cyclin-dependent kinase inhibitor 1A (p21, Cip1)	12048257 , 9621281				1. At the cell-cycle level, the HG-induced proliferation of MCs was associated with a decrease in cyclin dependent kinase (CDK) inhibitor p21 protein expression accompanied by an increase in CDK4 and CDK2 kinase activities. 2. The cyclin kinase inhibitor p21WAF1, CIP1 is increased in experimental diabetic nephropathypotential role in glomerular hypertroph These results support a role for p21 in c…				Nephropathy
CHI3L1	chitinase 3-like 1 (cartilage glycoprotein-39)	22901243, 21696606, 19930630				1. Plasma YKL-40 predicts 10-year cardiovascular and all-cause mortality in individuals with type 2 diabetes. 2. In the present study YKL-40 levels were examined in patients with type 2 diabetes (T2D) with increasing levels of albuminuria, known to be associated with an increased risk of cardiovascular diseases. 3- Because we detected an association between YKL-40 with rel, micro- and macrovascul…				cardiovascular
CHN2	chimerin 2	21911749				1. In this study, we found CPVL/CHN2 rs39059 was associated with diabetic retinopathy in the Chinese type 2 diabetic patients.				Retinopathy
CLOCK	clock circadian regulator	26739996				An association between a CLOCK polymorphism and stroke in T2D subjects, suggests that core clock genes may significantly contribute to increased CVD risk in T2D.				cardiovascular
CMA1	chymase 1, mast cell	22130579				1. This study suggests that mast cells are involved in development of diabetic nephropathy. Through release of bioactive substances, such as tryptase, chymase, TGF-beta1, renin and TNF-alpha, into the tubular interstitium by degranulation, mast cells could promote renal inflammation and fibrosis, and thus contribute to diabetic nephropathy.				Nephropathy	Neuropathy
CNR1	canbinoid receptor 1 (brain)	24075694				1. We investigated a role of the polymorphism in CNR1 gene in type 2 diabetes and its complications.The novel finding of our study is the association of the CNR1 G1359A polymorphism with diabetic nephropathy and diabetic retinopathy in patients with T2DM				Nephropathy	Neuropathy
COG2	component of oligomeric golgi complex 2	17547840				1. The lipid profile in patients with type 2 DM is characterized by elevated triglycerides, low levels of high-density lipoprotein cholesterol, and small dense low-density lipoprotein cholesterol (LDLC) particles and is believed to be a key factor promoting atherosclerosis in these patients				Atherosclerosis
COLEC12	collectin subfamily member 12	25819896				1. Common variants in or near ZNRF1, COLEC12, SCYL1BP1 and API5 are associated with diabetic retinopathy in Chinese patients with type 2 diabetes.				Retinopathy
CRK	v-crk avian sarcoma virus CT10 oncogene homolog	19275680				1. p38 mitogen-activated protein kinase is a critical node linking insulin resistance and cardiovascular diseases in type 2 diabetes mellitus.				Cardiovascular
CTSH	cathepsin H	26245339				1. In , CTSH/rs3825932 and ERBB3/rs2292239 SNPs were associated with reduced risk of progression to PDR and two-step progression of DR on the ETDRS scale accordingly.				Retinopathy
CYP1A1	cytochrome P450 family 1 subfamily A member 1	25902778				1. This study provides further evidence that genetic variation of the leukotriene (LT) pathway, PON1, and CYP1A1 can modulate the atherogenic processes and eventually increase the risk of CAD in our study population.				Cardiovascular	Atherosclerosis
CYP2C19	cytochrome P450 family 2 subfamily C member 19	24113215				1. The CYP2C19 poor metabolizer genotype was found to be an independent risk factor for DR only in women when patients were stratified by sex (OR, 4.18; 95% CI, 1.42-12.26).				Retinopathy
CYP2J2	cytochrome P450, family 2, subfamily J, polypeptide 2	21742052				Cytochrome P450 epoxygenase CYP2J2 attenuates nephropathy in streptozotocin-induced diabetic mice				Nephropathy
DDIT3	D-damage-inducible transcript 3	23988440				1. In vivo knockdown of ORP150 induced DPN in early diabetes and exacerbated the DPN after prolonged diabetes, whereas knockdown of CHOP ameliorated DPN in rats with prolonged diabetic.In the early stage of diabetes, CHOP/ORP150 ratio was relatively low favoring neuronal cell survival, whereas after prolonged diabetes, CHOP/ORP150 ratio increased resulting in apoptotic cell death leading to accel…				Neuropathy
DGKH	diacylglycerol kinase, eta	20665664				1. Hepatic expression profiling shows involvement of PKC epsilon, DGK eta, Tnfaip, and Rho kinase in type 2 diabetic nephropathy rats and its association with diabetic nephropathy.				Nephropathy
DHCR7	7-dehydrocholesterol reductase	24663808				1. A SNP in DHCR7 interacted with type 2 diabetes to significantly influence progression of cIMT measures independent of 25(OH)D levels and established risk factors. SNPs in GC and DHCR7 were associated with serum levels of 25(OH)D, but only rs3829251 (DHCR7) influenced progression of subclinical atherosclerosis, as measured by cIMT, in a manner dependent on type 2 diabetes status but independent…				Atherosclerosis
DPP4	dipeptidyl-peptidase 4	26318108				1. This study shows that increased DPP4 activities are positively and independently associated with subclinical atherosclerosis in type 2 diabetes.				Atherosclerosis
ERBB4	erb-b2 receptor tyrosine kinase 4	21127830				1. The strongest association with DN as a primary phenotype was seen for an intronic SNP in the ERBB4 gene (rs7588550, P = 2. 1 * 10(-7)), a gene with type 2 diabetes DN differential expression and in the same intron as a variant with cis-eQTL expression of ERBB4				Nephropathy
FABP2	fatty acid binding protein 2	16249461				1. FABP2 confers susceptibility to renal disease in type 2 diabetic patients.				Nephropathy
GDF15	growth differentiation factor 15	27510384				the level of GDF15 may be a useful predictive biomarker of cardiovascular risk in newly diagnosed T2D patients.				cardiovascular
HYOU1	hypoxia up-regulated 1	18776125	23988440			1. Immunofluorescence of renal biopsies from patients with DN confirmed the upregulation for HSPA5 and HYOU1 proteins in tubular epithelia.	1. In vivo knockdown of ORP150 induced DPN in early diabetes and exacerbated the DPN after prolonged diabetes, whereas knockdown of CHOP ameliorated DPN in rats with prolonged diabetic.			Nephropathy	Neuropathy
IL18	interleukin 18	19110334	22141572	16204777	16306550	1. Upregulated IL-18 expression in type 2 diabetic subjects with nephropathyTGF-beta1 enhanced IL-18 expression in human renal proximal tubular epithelial cells.	1. The reduction in serum IL-18 levels across increasing numbers of +183 G-alleles was especially apparent in patient with diabetes type 2 and metabolic syndrome, suggesting a beneficial GG genotype in relation to cardiovascular outcome in these patients.	1. In our previous studies, close relationship between proangiogenic activity of sera from type 2 diabetes mellitus patients (DM2) with background retinopathy, assessed in the in vivo serum-induced mouse cutaneous test (SIA), and VEGF and IL-18 serum concentration were observed.	Thus, IL-18 might be an important factor not only in the process of atherosclerosis but also in the development and progression of diabetic nephropathy.	Nephropathy	Cardiovascular	Retinopathy	Atherosclerosis
IL1RN	interleukin 1 receptor antagonist	15286433				1. IL1B2 and IL1RN*2 genotypes of the IL-1 cluster genes are associated with diabetic nephropathy in Korean patients with type 2 DM.				Nephropathy
IL4	interleukin 4	23771787				The results of this study suggested that intron 3 VNTR polymorphism of the IL-4 gene plays an important role in the occurrence of DPN in the Turkish population.				Neuropathy
JAZF1	JAZF zinc finger 1	23298195	23298195			1. After adjusting for age, gender and body mass index, genetic variants JAZF1 rs864745, FTO rs8050136, and HHEX/IDE rs5015480 were significantly related to reduced estimated glomerular filtration rate (P < 0.05).JAZF1, FTO, CDKAL1, and HHEX/IDE are associated with diabetic nephropahy	1. WFS1, CDKN2A/B, CDC123/CAMK1D, JAZF1, FTO, CDKAL1, and HHEX/IDE are associated with cardiovascular risk.			Nephropathy	Cardiovascular
KMT2C	lysine methyltransferase 2C	24211404				1. Label-free quantitative comparison of DN uriry exosomes vs control group and SRM further validation, resulted in the discovery of a panel of three proteins (AMBP, MLL3 and VDAC1) which changes in DN, opening a new field of research focused to improve diagnosis and follow-up of this pathology.				Nephropathy
LIMK2	LIM domain kinase 2	21150874				A combined analysis of all 2890 patients with ESRD showed significant association SNPs in LIMK2 and SFI1 suggesting that they also contribute to all-cause ESRD. Thus, our results suggest that multiple loci underlie susceptibility to kidney disease in African Americans with type 2 diabetes and some may also contribute to all-cause ESRD.				Nephropathy
LMNA	lamin A/C	16117820				The LMNA 1908C/T polymorphism plays an important role in the development of cerebral vascular disease and diabetic nephropathy in Japanese men with type 2 diabetes.				Nephropathy
LRP2	LDL receptor related protein 2	27197912				genetic association exists between a cubilin and a rare megalin variant with diabetes-associated ESRD in populations with recent African ancestry				Nephropathy
MIF	macrophage migration inhibitory factor (glycosylation-inhibiting factor)	16443889	19567096			1. MIF has been reported to contribute to the development of type 2 diabetes-related diseases such as atherosclerosis and cancer.	1. The serum pro-inflammatory cytokines MIF, TNF-alpha, and IL-6 levels play an important role in the pathogenesis of DM and diabetic peripheral neuropathy (DPN)			Atherosclerosis	Neuropathy
MMP9	matrix metallopeptidase 9 (gelatise B 92kDa gelatise 92kDa type IV collagese)	19357773	26175082	965000000000000	19581416	1. The CCL2, IL8, CCR5 and MMP9 polymorphisms were found to be associated with the risk of diabetic nephropathy. Frequency of CCL2 II, IL8 -251AA, CCR5 59029AA and MMP9 279Gln/Gln genotypes were significantly higher in DN than in DM group (p<0.05) and associated with an increased risk of nephropathy in both North and South Indian cohorts.	1. Although no serum or bone marrow inflammation was seen, HFS increased visceral fat, serum leptin and insulin at week 19 and induced further alterations in lipid profile, serum adiponectin, and TGFbeta1, TIMP1, MMP2, and MMP9, suggesting a prediabetic phenotype and cardiovascular dysfunction at week 27 more pronounced in M than G.	1. Gelatise B may play an important role in extracellular matrix degradation associated with neovascularization in proliferative diabetic retinopathy 2. Donors with diabetic retinopathy had increased MMP9 activity in their retil microvessels, the site of histopathology associated with diabetic retinopathy, and this was accompanied by activated H-Ras sigling pathway (Raf-1/ERK). Collectively, thes…	1. In human carotid atherosclerotic plaques, TIMP3 was significantly reduced in subjects with type 2 diabetes, leading to ADAM17 and MMP9 overactivity. Reduced expression of TIMP3 was associated in vivo with SirT1 levels	Nephropathy	Cardiovascular	Retinopathy
NFE2L2	nuclear factor, erythroid 2-like 2	23569125	24186494 , 23569120	23569125		1. These indicate that NRF2 is an important protective factor regulating the progression of DR and suggest enhancement of the NRF2 pathway as a potential therapeutic strategy. 2. NFE2L2 knockout mice develop age dependent degeneration in the retil pigment epithelium indicating NFE2L2 deficiency has induced retil disease.A molecule with NFE2L2 stimulatory activity has been described as a prophylac…	1. The expression of Nfe2l2 and Hmox1 is downregulated in the sciatic nerve of diabetic animals compared with normal control animals.The NFE2L2 pathway has been implicated in diabetic neuropathy as a major regulator of antioxidant gene expression, including upregulation of the thioredoxin system			Retinopathy	Neuropathy
NGF	nerve growth factor (beta polypeptide)	9628756				1. These findings suggest that decreased levels of NGF in diabetic sciatic nerves may be involved in the pathogenesis of diabetic neuropathy in rats				Neuropathy
NOX4	DPH oxidase 4	23220173				1. Mechanistically, superoxide production in the intrarenal artery and NOX4 member of NADPH oxidase in the renal cortex that contribute to diabetic nephropathy				Nephropathy
PDPK1	3-phosphoinositide dependent protein kinase 1	25950482				1. Interestingly, PDK1 was downregulated in the glomeruli of diabetic rats and patients with type 2 diabetes before the onset of proteinuria, further suggesting that reduced expression of PDK1 associates with podocyte injury and development of DN.				Nephropathy
PIGF	phosphatidylinositol glycan anchor biosynthesis class F	9461127				1. These strongly implicate a role for PIGF in the pathogenesis of proliferative diabetic retinopathy.				Retinopathy
PPARA	peroxisome proliferator activated receptor alpha	24772448 , 15504933	25926748	12682906 , 21282361 , 10634806		1. PPAR activation suppressed renal expression ofalpha(1D)-AR in diabetic nephropathy. 2. All three PPAR isoforms seem to play important roles in the development of diabetic nephropathy in type 2 diabetes	1. While statins are irrefutably the first line of drugs for dyslipidemia management in patients with residual CV risk while on a statin, PPAR alpha/gamma agonists have been found to be of substantial benefit.	1. Dysregulation of macrophage PPAR expression in type 2 diabetes may contribute, by altering arterial lipid metabolism and inflammatory response, to the accelerated atherosclerosis associated with diabetes. 2. BAC-Retn mice developed severe hepatic insulin resistance under chronic endotoxemia, accompanied by increased inflammatory responses in liver and skeletal muscle.Human resistin may link in…		Nephropathy	Cardiovascular	Atherosclerosis
PTH1R	parathyroid hormone 1 receptor	20200004				1. upregulation of parathyroid hormone-related protein (PTHrP) and its receptor PTH1R, in experimental DN, associated with renal hypertrophy.				Nephropathy
RBP1	retinol binding protein 1	26129748				1. Approximately 48 and 61 spots were identified in control and diabetic retinopathy respectively, of which three protein spots RBP1 (retinol-binding protein 1), NUD10 (Diphosphoinositol polyphosphohydrolase 3 alpha), NGB (neuroglobin) were down regulated and HBG2 (hemoglobin) and BY55 (CD 160 antigen) were upregulated in diabetic retinopathy.				Retinopathy
RHO	reti-specific pigment protein rhodopsin	15251955				1. The results suggest that there is an increase in circulatory RHO mR with the severity of diabetic retinopathy.				Retinopathy
ROMO1	reactive oxygen species modulator 1	25824963				1. The rs6060566 polymorphism of the Romo-1 gene was found to be an independent risk factor for DR in Caucasians with T2DM.				Retinopathy
S100A12	S100 calcium binding	23609464	26132777			1. High S100A12 levels are associated with the presence and severity of coronary artery disease (CAD) in patients with T2DM.	1. The plasma levels of S100A12 are closely associated with the presence of DR and might be a better biomarker for DR and the prediction of future macrovascular events.			Cardiovascular	Retinopathy
SGK2	serum/glucocorticoid regulated kinase 2	16116964				1. SGK2 and SGK3 mRNA were elevated in DN mice.				Nephropathy
SGK3	serum/glucocorticoid regulated kinase family, member 3	16116964				1. SGK2 and SGK3 mRNA were elevated in DN mice.				Nephropathy
SHBG	sex hormone-binding globulin	26441241				1. Low plasma SHBG levels in overweight individuals are a biomarker for the metabolic syndrome and are predictive of type 2 diabetes and cardiovascular disease risk.				Cardiovascular
SIRT1	sirtuin 1	21810449				1. Decreased expression of SIRT1 in artery may be involved in the initiation and development of diabetic atherosclerosis				Atherosclerosis
SLC12A3	solute carrier family 12 (sodium/chloride transporter), member 3	17593691, 18263927				1. It has been reported that an NCCT gene mutation is closely associated with diabetic nephropathy, suggesting an important role of Cl metabolism in diabetic nephropathy. 2. Large-scale genotyping efforts performed on Japanese subjects with type 2 diabetes have implicated polymorphisms in solute carrier family 12 (sodium/chloride transporters) member 3 (SLC12A3) as being associated with advanced …				Nephropathy
SLC22A6	solute carrier family 22 (organic anion transporter), member 6	23949796				1. Notably, organic anion transporter-1 (OAT1) knockout mice expressed a similar pattern of reduced levels of uriry organic acids, and human kidney tissue from patients with diabetic nephropathy demonstrated lower gene expression of OAT1 and OAT3.				Nephropathy
SLC2A2	solute carrier family 2 member 2	15869838				1. Increased GLUT2 gene expression in the renal proximal tubule of diabetic rats is an adaptive condition, which may be important in the diabetic nephropathy development.				Nephropathy
SLMAP	sarcolemma associated protein	25880194				1. SLMAP rs17058639 C > T polymorphism also had a predictive role for the severity of DR. Haplotype Crs17058639Trs1043045Ars1057719 was associated with the increased risk for DR among Qataris with T2DM. The data suggests the potential role of SLMAP SNPs as a risk factor for the susceptibility of DR among T2DM patients in the Qatari population				Retinopathy
SOD2	superoxide dismutase 2, mitochondrial	17927981				1. DN was observed in the C57BL/6Jdb/db mouse, and decreased expression of SOD2 in these animals increased DN. Our data suggest that SOD2 activity is an important cellular modifier of neurol oxidative defense against hyperglycemic injury.				Neuropathy
SPON2	spondin 2, extracellular matrix protein	25973958				1. We observed a linear and significant increase in SPON2 levels of patients with T2D as the stage of DN increased, but serum SPON2 level was not as effective as microalbuminuria in reflecting nephropathy.				Nephropathy
TCF7L2	transcription factor 7-like 2 (T-cell specific, HMG-box)	23434931				1. Together, data from our study show that TCF7L2-rs7903146 is associated with Proliferative diabetic retinopathy (PDR) in Caucasian T2DM				Retinopathy
TFAM	transcription factor A, mitochondrial	25944881				1. In comparison, there was upregulation of mtD and TFAM in 6-wk diabetic mice, suggesting that TFAM activation could be a therapeutic strategy to treat peripheral neuropathy.				Neuropathy
TM6SF2	transmembrane 6 superfamily member 2	27128911				Obese/Metabolic NAFLD due to the PNPLA3 or TM6SF2 genetic variants predisposes to type 2 diabetes and cardiovascular disease.				cardiovascular
TNFRSF11B	tumor necrosis factor receptor superfamily member 11b	26078757				1. In multivariate stepwise regression analysis, serum OPG has also been shown to be an independent factor associated with the severity of diabetic nephropathy.				Nephropathy
TSC22D1	TSC22 domain family member 1	12757981				1. These findings suggest that the TSC-22 gene (-396) A allele is associated with an increasing risk of the diabetic nephropathy.				Nephropathy
UCP1	uncoupling protein 1 (mitochondrial, proton carrier)	25274455				1. This study suggests that the SNP rs1800592 in the UCP1 gene is associated with increased risk of PDR in the Chinese T2DM population				Retinopathy
UHRF1	ubiquitin-like with PHD and ring finger domains 1	26049093				1. The expressions of UHRF1 and DNMT1 were increased in DN patients.				Nephropathy
UNC13B	unc-13 homolog B (C. elegans)	21127830				1. We identified 34 replicated genetic variants. Of these, 21 remained significantly associated with diabetic nephropathy in a random-effects meta-alysis. These variants were in or near the following genesACE, AKR1B1 (two variants), APOC1, APOE, EPO, NOS3 (two variants), HSPG2, VEGFA, FRMD3 (two variants), CARS (two variants), UNC13B, CPVL and CHN2, and GREM1, plus four variants not near genes. T…				Nephropathy
USF2	upstream transcription factor 2, c-fos interacting	17881461				1. These findings suggest that overexpression of USF2 accelerates the development of diabetic nephropathy.				Nephropathy
UTRN	utrophin	25857570				1. Endogenous DRP1 expression increased in DN.				Nephropathy
UTS2	urotensin 2	22587369				1. The associations between Thr21Met and Ser89Asn polymorphisms in the UTS2 gene and DR strongly suggest that these SNPs may be an important a risk factor for the development of diabetic retinopathy (DR) in Caucasians				Retinopathy
VDR	vitamin D (1,25- dihydroxyvitamin D3) receptor	25899017				1. VDR rs2228570 might be good candidate biomarker of DR in Han Chinese T2DM patients.				Retinopathy
VEGFA	vascular endothelial growth factor A	21127830	23434931			1. We identified 34 replicated genetic variants. Of these, 21 remained significantly associated with diabetic nephropathy in a random-effects meta-alysis. These variants were in or near the following genesACE, AKR1B1 (two variants), APOC1, APOE, EPO, NOS3 (two variants), HSPG2, VEGFA, FRMD3 (two variants), CARS (two variants), UNC13B, CPVL and CHN2, and GREM1, plus four variants not near genes. T…	1. Data from our study show that TCF7L2-rs7903146 is associated with Proliferative diabetic retinopathy (PDR) in Caucasian T2DM and suggest that TCF7L2 promotes pathological retinal neovascularization via ER stress-dependent upregulation of VEGFA			Nephropathy	Retinopathy
VEGFC	vascular endothelial growth factor C	26072347				1. Significant associations were found between VEGFC tag SNPs (individually and within haplotypes) and the presence of any DR or DME in white participants with T1DM and T2DM.				Retinopathy
VIP	vasoactive intestil peptide	2022357				1. Vasoactive intestil polypeptide (VIP) level in cerebrospil fluid (CSF) from diabetic patients was significantly decreased as compared with that from the controls (12. 9 +/- 3. 1 pg/ml vs. 35.4 +/- 3. 3 pg/ml, p less than 0.01).Decreased VIP level in CSF may relate with diabetic neuropathy in particular sexual dysfunction.				Neuropathy
VWF	von Willebrand factor	23159842	8403679			1. Recent studies have shown that increased plasma levels of Von Willebrand factor (VWF) and reduced plasma levels of enzyme ADAMTS13 are associated with diabetic nephropathy and an increased risk of developing cardiovascular disease, suggesting that these markers of hypercoagulability may contribute to an increased risk of cardiovascular disease in diabetic patients with impaired renal function.	1. Diabetics with neuropathy showed significantly elevated FVIII and vWF in comparison with diabetics without neuropathy and controls.			Nephropathy	Neuropathy
WT1	Wilms tumor 1	23544132				1. The predomint presence of WT1 protein in uriry exosomes of diabetic patients and increase in its expression level with decline in renal function suggest that it could be useful as early non-invasive marker for diabetic nephropathy.				Nephropathy
XRCC1	X-ray repair complementing defective repair in Chinese hamster cells 1	26088318	24621175			1. Significant up-regulation of the MSH2 (2. 49-fold, P=0.001), XRCC1 (2. 11-fold, P=0.001) and ATM (2. 15-fold, P=0.003) genes was observed in patients with T2DM and CAD.	1. The polymorphisms in the D repair genes PARP-1 and XRCC1 tended to associate significantly with DR. While Val762Ala polymorphism was associated with reduced susceptibility to DR, the Arg399Gln polymorphism contributed an elevated to risk for DR in South-Indian T2DM individuals.			Cardiovascular	Retinopathy
ZEB2	zinc finger E-box binding homeobox 2	20682777				1. Growth hormone (GH)-dependent expression of a tural antisense transcript induces zinc finger E-box-binding homeobox 2 (ZEB2) in the glomerular podocyte.Growth hormone (GH) excess in structural and functiol changes in the kidney and is implicated as a causative factor in the development of diabetic nephropathy (DN)." We speculate that the actions of GH on ZEB2 and P- and E-cadherin expression p…				Nephropathy

## Sheet: 4b Dilution of Positive Genes
ACE
NOT (Negation)
PMID	Year	Nephropathy	Neuropathy	Retinopathy		Atherosclerosis	Cardiovascular	Population
7555560	1995	NO	-	NO		-	YES	Japanese
11938734	1999	-	-	NO		-	-	Chinese
15677791	2005	YES	-	-		-	NO	Chinese
T2DiACoD
PMID	Year	Nephropathy	Neuropathy		Retinopathy	Atherosclerosis	Cardiovascular	Population
2157294	1990	-	-		YES	-	-	Greek
12818733	2003	-	-		-	-	YES	-
16949519	2006	-	YES		-	-	-	Caucasian
25656761	2015	YES	-		-	-	-	-
APOE
NOT (Negation)
PMID	Year	Nephropathy	Neuropathy		Retinopathy	Atherosclerosis	Cardiovascular	Population
15642920	2005	-	NO		-	-	-	Americans
16815257	2006	-	-		NO	-	-	Caucasian, African-American
T2DiACoD
PMID	Year	Nephropathy	Neuropathy		Retinopathy	Atherosclerosis	Cardiovascular	Population
9760837	1998	-	YES		-	-	-	Japanese
11910554	2002	-	-		YES	-	-	Mexican
17356695	2007	-	-		-	-	YES	Swedish(Botnia)
19218599	2009	YES	-		-	-	-	Chinese
VEGFA
NOT (Negation)
PMID	Year	Nephropathy	Neuropathy		Retinopathy	Atherosclerosis	Cardiovascular	Population
12477622	2002	NO	-		NO	-	-	Japanese
17121786	2007	NO	-		NO	-	-	Polish
19628492	2009	-	-		NO	-	-	Finnish
19796028	2009	NO	-		-	-	-	Korean
23405237	2013	NO	-		NO	-	-	French,Danish
26118134	2015	NO	-		-	-	-	Indian
T2DiACoD
PMID	Year	Nephropathy	Neuropathy		Retinopathy	Atherosclerosis	Cardiovascular	Population
19399887	2009	-	YES		-	-	-	Americans
23434931	2013	-	-		YES	-	-	Caucasian
21127830	2014	YES	-		-	-	-	-
25868665	2015	-	-		-	YES	-	-
TNFRSF11B
NOT (Negation)
PMID	Year	Nephropathy	Neuropathy		Retinopathy	Atherosclerosis	Cardiovascular	Population
21919846	2011	-	-		-	NO	-	-
23758931	2013	-	-		-	NO	-	-
T2DiACoD
PMID	Year	Nephropathy	Neuropathy		Retinopathy	Atherosclerosis	Cardiovascular	Population
20536491	2010	-	YES		-	-	-	-
22050177	2012	-	-		-	-	YES	-
24228244	2013	-	-		YES	-	-	Slovenian
26078757	2015	YES	-		-	-	-	-
25450818	2015	-	-		-	YES	-	-
FABP2
NOT (Negation)
PMID	Year	Nephropathy	Neuropathy		Retinopathy	Atherosclerosis	Cardiovascular	Population
12189904	2002	-	-		-	-	NO	Finnish
T2DiACoD
PMID	Year	Nephropathy	Neuropathy		Retinopathy	Atherosclerosis	Cardiovascular	Population
16249461	2005	YES	-		-	-	-	-
VWF
NOT (Negation)
PMID	Year	Nephropathy	Neuropathy		Retinopathy	Atherosclerosis	Cardiovascular	Population
11572892	2001	NO	-		NO	-	NO	-
T2DiACoD
PMID	Year	Nephropathy	Neuropathy		Retinopathy	Atherosclerosis	Cardiovascular	Population
8403679	1993	-	YES		-	-	-	-
23159842	2013	YES	-		-	-	-	-
25814526	2015	-	-		-	-	YES	-
