# Supplementary material for: T2DiACoD: A Gene Atlas of Type 2 Diabetes Mellitus Associated Complex Disorders
Source: Sci Rep. 2017 Jul 31;7:6892. doi: 10.1038/s41598-017-07238-0 (PMC5537262; doi:10.1038/s41598-017-07238-0)
Supplement: Supplementary file 4 — Supplementary Table 5 [file 41598_2017_7238_MOESM4_ESM.xlsx]

## Sheet: Adipose Tissue
GSE29226						GSE40234
Gene	Pval	Padj	LogFC	FC		Gene	Pval	Padj	LogFC	FC
PTGS2	3e-05	0.00782863	0.643962	1.56262		ATF4	0.000492184	0.0307771	-0.058133	0.960506
IGF2	4.24e-05	0.00916996	-0.362645	0.777738		INS	0.000748753	0.0367077	-0.0786677	0.946932
PPARG	3.45e-05	0.00830748	0.188159	1.13931		EBF2	1.8e-05	0.00755074	-0.0756301	0.948928
CTGF	0.000428484	0.0361149	0.319183	1.24762		IFNG	1.9586e-05	0.00780224	0.0285728	1.02
SOCS3	0.000537633	0.0399518	0.590139	1.50539		MPO	0.000146116	0.0175974	0.0394096	1.02769
POSTN	0.000838937	0.0496613	-0.207037	0.866315		EDNRA	0.000243748	0.0227439	-0.100423	0.93276
ERAP2	1.56e-11	1.96e-07	0.669278	1.59028		REG1A	0.00030321	0.0255726	-0.0319147	0.978121
CXCL10	0.000234397	0.026166	-0.386257	0.765112		NPHS1	0.000878392	0.0397284	0.0347316	1.02437
IRS2	0.000581596	0.0413823	0.121164	1.08761		CCL5	0.00103201	0.0420011	0.215357	1.16099
TSPO	0.000687087	0.0443899	0.183436	1.13559		NFE2	0.00120898	0.0443476	0.260355	1.19777
SLC2A1	0.000745961	0.0468408	0.150092	1.10964		TXN	0.00063692	0.0337145	0.06506	1.04613
TNFAIP8	4.56e-07	0.000715155	0.173745	1.12798		FABP5	0.000807575	0.0382054	-0.105005	0.929802
PTGDS	3.62e-06	0.0026253	-0.263169	0.833256		TFAM	0.00150223	0.0482701	-0.052649	0.964164
FASN	2.9e-05	0.00782554	0.264123	1.20091
FOS	9.18e-05	0.0143086	0.405342	1.3244
KLF10	0.00039594	0.035017	0.221657	1.16607
SGK3	0.000509447	0.0393534	-0.104034	0.930428
SRC	0.00077651	0.0478118	-0.120346	0.919967
LDLR	1.31e-05	0.00489276	0.4484	1.36453
GLUL	0.000904144	0.0299801	1.99105	3.97525

## Sheet: Skeletal Muscle
GSE29221
Gene	Pval	Padj	LogFC	FC
CD9	0.000111325	0.0146286	-1.50734	0.351758
ABCG1	0.000297453	0.0251974	-0.858227	0.55163
TXN	0.00122817	0.049125	-32.8867	1.25927e-10
GAS1	5.6e-07	0.000440556	-18.007	3.79623e-06
IRAK1	6e-07	0.000457816	-6.94946	0.00809105
COL8A2	1.39e-06	0.000873698	-1.49558	0.354638
RCAN1	1.88e-06	0.00107724	-3.0441	0.121236
ANGPTL2	4.96e-06	0.002189	-78.3265	2.63865e-24
PDE5A	7.43e-06	0.00291927	-2.34243	0.197178
THBS2	8.84e-06	0.00322303	-10.1867	0.000858044
VEGFA	1.94e-05	0.00478158	2.98355	7.90933
USF2	0.000224041	0.0210519	-5.46048	0.0227108
COLEC12	0.000381542	0.029177	-4.41064	0.0470182
HSPA1B	0.000401624	0.029719	43.5107	1.25319e+13
RPS12	0.000459095	0.0309206	-193.78	4.63858e-59
ADK	0.000566293	0.0337787	-1.12725	0.457789
TIMP2	0.000865117	0.0425107	-51.1077	4.12138e-16
BASP1	0.000913685	0.0433724	-10.5532	0.000665511
TIMP1	0.00112745	0.0473548	-43.763	6.69918e-14
CACNA1H	0.00125092	0.0494367	-1.83722	0.27986

## Sheet: Pancreas
GSE245742						GSE38642
Gene	Pval	Padj	LogFC	FC		Gene	Pval	Padj	LogFC	FC
ACSL1	4.55e-05	0.0148111	-0.650337	0.637131		MIF	5.63e-07	5.5e-05	0.248661	1.1881
NOS1	0.00371724	0.0335899	0.220761	1.16535		MTHFR	0.0088843	0.043885	0.0518664	1.03661
ENG	0.000553428	0.0187126	0.220742	1.16533		PSMD9	2.8e-05	0.0007034	0.0924245	1.06616
GIPR	0.00420324	0.0356704	0.15991	1.11722		AKR1B1	0.000217196	0.00302831	0.102081	1.07332
RBP4	0.000175972	0.015191	-0.504103	0.705099		IGF2	0.00109581	0.00980451	-0.238436	0.847664
FGF21	0.00587099	0.0406607	0.171581	1.12629		IL18	0.00565769	0.0315839	0.228077	1.17127
CAT	0.000119589	0.0148111	-0.302166	0.811034		AKT1	7.34e-06	0.00029036	0.0823524	1.05874
ITGAM	0.00609116	0.0412513	0.132903	1.0965		ANGPTL4	0.00010717	0.00181184	0.177622	1.13102
SOCS3	0.00755223	0.0452894	0.127479	1.09238		ERCC1	0.00135582	0.011276	0.0631117	1.04472
NUCB2	0.000297303	0.0169296	-0.439685	0.737295		ERCC4	0.00162024	0.0127966	-0.0668688	0.954708
PDHX	0.000598317	0.0191852	-0.52444	0.695229		ADCYAP1	0.00358862	0.0228926	-0.179774	0.882841
NGB	0.00126656	0.0233466	0.228207	1.17138		ATF4	0.00729976	0.0381078	0.125613	1.09097
MRPL28	0.00155959	0.0245218	0.268086	1.20421		SIRT1	0.000431808	0.00497913	-0.076095	0.948622
LTB4R2	0.00533471	0.039234	0.227492	1.1708		NAGLU	0.000361876	0.0043466	0.0783747	1.05583
L1CAM	0.00689265	0.0434468	0.127189	1.09216		NUCB2	0.00862392	0.0429877	-0.0833127	0.943888
PTEN	0.00230776	0.0285206	-0.223844	0.856281		RBP1	9.81e-07	7.87e-05	0.192515	1.14275
GLO1	0.00322435	0.0319011	-0.382275	0.767227		TUBB3	2.73e-05	0.000691566	0.0994109	1.07134
ENPP2	0.00014807	0.0148111	-0.973112	0.509406		ROMO1	0.000192796	0.00277031	0.146874	1.10717
BDKRB2	0.000381487	0.0183266	0.374568	1.29645		MRPL28	0.00023124	0.00317441	0.085852	1.06131
PAK6	0.000957838	0.0218172	-0.218471	0.859476		ERBB3	0.000234826	0.00321422	0.171702	1.12639
TNFRSF1B	0.00198011	0.0268677	0.201669	1.15003		CTSH	0.00116727	0.0101999	0.211977	1.15827
RHOA	0.00321473	0.0319011	-0.449628	0.732231		MAPK7	0.00228017	0.0165349	-0.0518102	0.964725
ADRA2B	0.00353606	0.0329908	0.212827	1.15896		SYVN1	0.00339378	0.0219522	-0.052397	0.964333
LEP	0.00505554	0.0384429	0.170905	1.12576		IGF1R	0.00664656	0.035477	-0.098509	0.933998
ATP2A2	0.00914234	0.0493987	-0.240943	0.846192		ALDH2	4.63e-05	0.000998183	0.135438	1.09843
CX3CL1	0.000395971	0.018374	0.487347	1.40186		G6PD	0.00286857	0.0194844	0.084152	1.06006
APOL1	0.00310504	0.0317007	0.434049	1.35102		TKT	4.78e-09	3.52e-06	0.18142	1.134
HSPG2	6.35098	0.0148111	0.226387	1.1699		NGF	0.000778296	0.00762557	0.0698959	1.04964
STAT5A	0.000135015	0.0148111	0.281832	1.21574		TSPO	7.24e-10	1.63e-06	0.152736	1.11168
XBP1	0.000136621	0.0148111	-0.431414	0.741535		TRAF6	1.96e-06	0.000122575	-0.0956496	0.935851
CD38	0.000177142	0.015191	0.206377	1.15379		ATP2A2	1.29e-05	0.000419448	-0.109717	0.92677
PTGER1	0.000292144	0.0169149	0.281498	1.21546		IRAK1	7.57e-05	0.00141716	0.0879323	1.06285
LMNA	0.000631486	0.0194465	0.29953	1.23074		SLC2A3	0.000148586	0.00231391	-0.21108	0.86389
RHOD	0.000665168	0.019715	0.288131	1.22106		FOLH1	0.000938494	0.00870142	-0.117809	0.921586
SLC9A1	0.000753589	0.0201129	0.189077	1.14003		PECAM1	0.00196386	0.0148115	-0.194017	0.874168
CCL5	0.000799496	0.0203118	0.187905	1.13911		RPS6KA6	0.00220991	0.0161647	-0.11984	0.92029
EIF2AK3	0.00080961	0.0203725	-0.483486	0.715247		XIAP	0.00272237	0.0187713	-0.0703014	0.952439
RTN1	0.000888792	0.0210427	-0.852008	0.554013		ENPP2	0.00314199	0.0208192	-0.190528	0.876285
NDUFS3	0.00123111	0.0232345	-0.30066	0.811881		GAP43	0.00886789	0.0438561	-0.123108	0.918207
PTGES	0.00138342	0.0238784	0.145168	1.10586		FTO	3.25e-07	3.86e-05	-0.153794	0.898883
TIMP2	0.00143239	0.0241908	0.264813	1.20148		GDF15	4.77e-05	0.0010176	0.286019	1.21927
GREM1	0.00161771	0.0248506	-0.95285	0.516611		TRIB3	6.44e-05	0.00125562	0.145024	1.10575
PRKAA1	0.00183243	0.0260466	-0.227235	0.85427		CDKAL1	0.000263567	0.00348484	-0.0744779	0.949686
SERPINF2	0.00184435	0.0260658	0.174402	1.1285		MC4R	0.000326669	0.00405053	0.092645	1.06632
ALDH1A1	0.00192304	0.0266192	-0.919054	0.528856		JAZF1	0.00130217	0.0109615	-0.0983423	0.934106
TRPV4	0.00212793	0.027588	0.158998	1.11651		SLC2A1	0.00867928	0.0431997	0.0827419	1.05903
PDGFB	0.00287235	0.030962	0.129893	1.09421		CYBA	5.39e-06	0.00023727	0.133928	1.09728
CDK7	0.00303084	0.0314442	-0.672483	0.627426		APPL1	2.49e-05	0.000645568	-0.087187	0.941356
KCNQ1	0.00308075	0.031673	0.232599	1.17495		RHOD	8.77e-10	1.71e-06	0.22743	1.17075
CD74	0.00310447	0.0317007	0.463354	1.37874		PRKAA1	1.17e-06	9.07e-05	-0.122646	0.918501
AMBP	0.00316095	0.0318773	0.307481	1.23754		ZNF236	1.67e-06	0.000110851	-0.0807888	0.945541
NFKBIA	0.00330594	0.0321584	0.608493	1.52467		EIF4EBP1	6.25e-06	0.000262402	0.136087	1.09892
APLNR	0.00361985	0.0332133	0.266996	1.2033		SRC	7.65e-06	0.000298837	0.100407	1.07208
APOC1	0.00408316	0.0352106	0.283195	1.21689		PICK1	1.22e-05	0.000406299	0.0877816	1.06273
PICK1	0.00417011	0.0355887	0.176957	1.1305		SIRT6	1.76e-05	0.000514256	0.0779795	1.05554
BCL2	0.00437525	0.0363074	0.139329	1.10139		STK11	1.8e-05	0.000523426	0.0716313	1.0509
SIRT6	0.00474829	0.0375289	0.178985	1.13209		TIMM44	2.61e-05	0.000667633	0.084934	1.06064
ACVRL1	0.00570606	0.0402788	0.174235	1.12837		LMNA	3.21e-05	0.000779217	0.109158	1.0786
SOCS2	0.0057714	0.0404468	-0.314841	0.803939		UHRF1	3.7e-05	0.000859854	0.103041	1.07403
CHIT1	0.00604941	0.0412065	0.175905	1.12967		PIK3CA	5.67e-05	0.00115141	-0.119932	0.920231
SLC2A2	0.00616849	0.0414085	-0.448088	0.733014		AKR1B10	8.02e-05	0.00147583	0.357527	1.28123
CD68	0.00620962	0.041483	0.262072	1.1992		GAS6	9.24e-05	0.00162794	0.161929	1.11878
HLA-A	0.00660255	0.0426407	0.292955	1.22515		ROCK1	9.5e-05	0.00165619	-0.118318	0.921261
PIP	0.00658458	0.0426407	0.236759	1.17834		MAD2L2	0.000110577	0.00185239	0.101595	1.07296
PDGFA	0.00673962	0.0430339	0.235898	1.17764		TRPC1	0.000141441	0.00223595	-0.149357	0.901652
PIK3CA	0.00687461	0.0434468	-0.425535	0.744562		MMP16	0.000188779	0.00274184	-0.184291	0.880081
SRC	0.00690872	0.0434831	0.183969	1.136		RREB1	0.000220543	0.00306861	-0.0777784	0.947516
FOXO4	0.00701354	0.0438297	0.254838	1.1932		ILK	0.000224423	0.00310975	0.115863	1.08362
CCR5	0.00716036	0.0442248	0.173309	1.12764		LIMK2	0.000273378	0.00355409	0.119282	1.08619
THBS2	0.00734872	0.0446363	0.249462	1.18876		DCXR	0.000612665	0.00640998	0.118396	1.08553
AQP5	0.00792439	0.0461207	0.124581	1.09019		ID1	0.000881455	0.0083293	0.122453	1.08858
APC	0.0083151	0.0473851	-0.127992	0.915104		ELMO1	0.000923187	0.00859104	-0.118255	0.921301
HSPA1A	0.00855474	0.0478276	0.471254	1.38631		APC	0.00105065	0.00949726	-0.116387	0.922495
VDAC1	0.00915586	0.0493987	-0.272181	0.828067		CDKN1A	0.00116479	0.0101902	0.0974229	1.06986
CITED2	9.58e-05	0.0148111	-0.338585	0.790817		NR1H3	0.00118741	0.0103135	0.0619923	1.04391
PRDX4	3.96027	0.0148111	-0.584999	0.66665		NCALD	0.00119535	0.0103763	-0.146861	0.903214
PGF	0.000713485	0.0199235	0.380077	1.30141		CNDP2	0.00124288	0.0106554	0.0915205	1.06549
HNF1B	0.000796057	0.0202889	0.341844	1.26738		HLA-DQA1	0.00149244	0.0121335	-0.149682	0.901449
MAFB	0.00122633	0.0231872	-0.857515	0.551902		PRKCE	0.00153814	0.0123643	-0.0876024	0.941085
NPPA	0.0016342	0.0249689	0.315812	1.24471		APOC1	0.00160114	0.0126807	0.103491	1.07437
CD4	0.00182736	0.0260423	0.153021	1.1119		MYD88	0.00160045	0.0126807	0.0774013	1.05512
FKBP10	0.00308395	0.0316759	0.135627	1.09857		CISH	0.00188836	0.0143711	0.0742937	1.05285
HNF4A	0.00529025	0.0391215	0.126149	1.09138		HMOX1	0.00239488	0.0171113	0.210561	1.15714
CST3	0.00555636	0.0396846	-0.216628	0.860574		NDUFS3	0.00371222	0.0234515	0.107686	1.0775
PRDX2	0.00586343	0.0406607	0.22248	1.16674		TSC1	0.00382562	0.0239023	-0.0579116	0.960654
HP	0.00592109	0.0407045	0.170902	1.12576		CLEC11A	0.00427435	0.0258469	0.0519322	1.03665
ALPK1	0.00595768	0.0408867	0.306085	1.23635		F2R	0.00530269	0.0300928	-0.143761	0.905157
CD40	0.00600243	0.0411297	0.148096	1.10811		HDAC4	0.0057892	0.03207	-0.0447687	0.969445
FABP5	0.00633696	0.0419637	-0.663988	0.631131		PDPK1	0.00605405	0.0330925	-0.0606176	0.958854
GCKR	0.00758572	0.0453461	0.20856	1.15553		PROC	0.00620022	0.0337091	0.0552078	1.03901
FOXA2	0.00160349	0.0247762	0.199428	1.14824		EDNRA	0.00638352	0.0344779	-0.164011	0.89254
COG2	0.00293555	0.0311499	-0.320081	0.801025		SGK3	0.00647942	0.0348519	-0.0815933	0.945013
BAAT	0.00337808	0.032433	0.258117	1.19592		FABP2	0.00849378	0.0425278	0.0609035	1.04312
FGFR1	0.00520472	0.0388472	0.205016	1.1527		SLC2A2	0.00869701	0.043256	-0.219596	0.858806
NFE2L2	0.00885637	0.04871	-0.483243	0.715368		HSPB1	0.00920422	0.0449705	0.132594	1.09626
						ADAM10	0.010424	0.0491549	-0.0690914	0.953238
						NQO1	3.09e-05	0.000756817	0.166345	1.12221
						TXN	0.00469557	0.0275689	0.120668	1.08724
						PRDX6	6.77e-09	3.61e-06	0.172594	1.12708
						HNF4A	1.22e-07	2.06e-05	0.113532	1.08187
						ATM	1.88e-06	0.000118552	-0.150519	0.900926
						COMT	6.72e-06	0.000274722	0.120877	1.0874
						CLOCK	1.9e-05	0.000539426	-0.113205	0.924532
						CST3	0.000204781	0.00289314	0.130624	1.09477
						PRDX4	0.000590488	0.00624587	0.12525	1.0907
						CD9	0.000963578	0.00889318	0.115217	1.08314
						FKBP8	0.00232456	0.0167427	0.080308	1.05724
						CD247	0.00261913	0.0182841	0.0646727	1.04585
						NR3C2	0.00339379	0.0219522	-0.090789	0.939009
						GCKR	0.00394864	0.024483	0.149546	1.10922
						ABO	0.0106106	0.0497486	0.0563837	1.03986
						CAPN10	6.37e-07	6.02e-05	0.0794481	1.05661
						ROCK2	0.00163355	0.0128618	-0.0800804	0.946005
						CITED2	0.00329523	0.0215239	-0.0697694	0.95279
						JAK2	1.95e-06	0.000122566	-0.119565	0.920465
