# Supplementary material for: T2DiACoD: A Gene Atlas of Type 2 Diabetes Mellitus Associated Complex Disorders
Source: Sci Rep. 2017 Jul 31;7:6892. doi: 10.1038/s41598-017-07238-0 (PMC5537262; doi:10.1038/s41598-017-07238-0)
Supplement: Supplementary file 5 — Supplementary Table 6 [file 41598_2017_7238_MOESM5_ESM.xlsx]

## Sheet: Supplementary_table_6
ABCA1	ATP-binding cassette, sub-family A (ABC1), member 1
ABCG4	ATP-binding cassette, sub-family G (WHITE), member 4
ACE	angiotensin I converting enzyme (peptidyl-dipeptidase A) 1
ACSL1	acyl-CoA synthetase long-chain family member 1
ACVR1C	activin A receptor type 1C
ADCYAP1	adenylate cyclase activating polypeptide 1 (pituitary)
ADIPOQ	adiponectin, C1Q and collagen domain containing
AGE-LDL	Advanced glycation end-product of low-density-lipoprotein
AGER	advanced glycosylation end product-specific receptor
AGT	angiotensinogen (serpin peptidase inhibitor, clade A, member 8)
ALDH2	aldehyde dehydrogenase 2 family (mitochondrial)
ANGPTL2	angiopoietin-like 2
APOC3	apolipoprotein C-III
APOE	apolipoprotein E
APPL1	adaptor protein, phosphotyrosine interaction, PH domain and leucine zipper containing 1
B2M	beta-2-microglobulin
BDNF	Brain derived neurotrophic factor
BP	Biological Process
BWI	Buzz Word Index
CACs	circulating angiogenic cells
CAPN10	calpain 10
CAT	catalase
CAV1	caveolin 1, caveolae protein, 22kDa
CC	Cellular Component
CCND1	cyclin D1
CCR2	chemokine (C-C motif) receptor 2
CD36	CD36 molecule
CDKAL1	CDK5 regulatory subunit associated protein 1-like 1
CEL	carboxyl ester lipase
cGMP/PKG	Cyclic GMP/Protein Kinase G
CHD	Coronary heart disease
CHIT1	chitinase 1 (chitotriosidase)
CHN2	chimerin 2
cIMT	carotid artery intima-media thickness
CLOCK	clock circadian regulator
CREB1	cAMP responsive element binding protein 1
CRK	v-crk sarcoma virus CT10 oncogene homolog (avian)
CRP	C-reactive protein, pentraxin-related
CTGF	connective tissue growth factor
CUBN	cubilin (intrinsic factor-cobalamin receptor)
CVD	cardiovascular diseases
CYP2J2	Cytochrome P450, family 2, subfamily J, polypeptide 2
DAVID	Database for Annotation, Visualization and Integrated Discovery
DCXR	dicarbonyl/L-xylulose reductase
DHCR7	7-dehydrocholesterol reductase
DisGeNET	Disease Gene Network
DN	diabetic nephropathy
DNP	diabetic neuropathy
DPP4	dipeptidyl-peptidase 4
DR	diabetic retinopathy
EGFR	epidermal growth factor receptor
EPO	erythropoietin
ER	endoplasmic reticulum
ERBB3	v-erb-b2 erythroblastic leukemia viral oncogene homolog 3 (avian)
ERR	estrogen-related receptor
ERRFI1	ERBB receptor feedback inhibitor 1
FABP2	fatty acid binding protein 2, intestinal
FABP4	fatty acid binding protein 4, adipocyte
FASN	Fatty acid synthase
FC	fold change
FDR	False Discovery rate
FGF21	fibroblast growth factor 21
GAS1	growth arrest-specific 1
GCK	glucokinase (hexokinase 4)
GGT2	gamma-glutamyltransferase 2
GIP	gastric inhibitory polypeptide
GLP1R	glucagon-like peptide 1 receptor
GOs	gene ontologies
GWAS	genome wide association studies
HDAC3	histone deacetylase 3
HDAC4	histone deacetylase 4
HDAC9	histone deacetylase 9
HDL	high density lipoprotein
HGNC	Human Gene Nomenclature Committee's
HLA-DQA1	major histocompatibility complex, class II, DQ alpha 1
HMGB1	high mobility group box 1
HNF1A	HNF1 homeobox A
HPSE	heparase
HTML	Hyper Text Markup Language
IGF2	insulin-like growth factor 2 (somatomedin A)
IGFBP5	insulin-like growth factor binding protein 5
IGFBP7	insulin-like growth factor binding protein 7
IL18	interleukin 18 (interferon-gamma-inducing factor)
IL1B	interleukin 1, beta
INS	insulin
INSR	insulin receptor
IRAK4	interleukin-1 receptor-associated kinase 4
IRS2	insulin receptor substrate 2
JAK2	Janus kinase 2
JAK-STAT	Janus kinases- Signal Transducers and Activators of Transcription
KCNJ11	potassium inwardly-rectifying channel, subfamily J, member 11
LRP2	low density lipoprotein receptor-related protein 2
MACE	major cardiovascular events
MAD	median absolute deviation
MAPK	Mitogen-activated protein kinase
ME1	malic enzyme
MF	Molecular Function
MMP-TIMP	Matrix metalloproteinases-tissue inhibitor of metalloproteinases
MODY	maturity onset diabetes of the young
MTHFR	methylenetetrahydrofolate reductase (NAD(P)H)
MySQL	Structured Query Language.
NCF1	nuclear factor, erythroid 2
NFE2L2	nuclear factor (erythroid-derived 2)-like 2
NGF	nerve growth factor (beta polypeptide)
NGT	non-glucose tolerance
NLRP3	NLR family, pyrin domain containing 3
NOS3	nitric oxide synthase 3 (endothelial cell)
NRF1	nuclear respiratory factor 1
NYS3	nystagmus 3, congenital autosomal dominant
OPG	Osteoprotegerin
OR	odds ratio
OSM	Oncostatin M
PCSK9	proprotein convertase subtilisin/kexin type 9
PECAM1	platelet/endothelial cell adhesion molecule 1
PFKFB2	6-phosphofructo-2-kinase/fructose-2,6-biphosphatase 2
PGC-1gamma	Peroxisome proliferator-activated receptor gamma co activator
PHP	Hypertext PreProcessor
PLTP	phospholipid transfer protein
PMID	PubMed ID
PON1	paraoxonase 1
PPARG	peroxisome proliferator-activated receptor gamma
PROC	protein C (inactivator of coagulation factors Va and VIIIa)
PTPN1	protein tyrosine phosphatase, non-receptor type 1
PTPN1	protein tyrosine phosphatase, non-receptor type 1
RBP4	retinol binding protein 4, plasma
RNA	Ribonucleic acid
RREB1	ras responsive element binding protein 1
SERPI3	serpin peptidase inhibitor, clade A (alpha-1 antiproteise, antitrypsin), member 3
SERPINF1	serpin peptidase inhibitor, clade F (alpha-2 antiplasmin, pigment epithelium derived factor), member 1
SGK1	serum/glucocorticoid regulated kinase 1
SIRT1	sirtuin 1
SIRT6	sirtuin 6
SLC2A4	solute carrier family 2 (facilitated glucose transporter), member 4
SLC5A2	solute carrier family 5 (sodium/glucose cotransporter), member 2
SMAD1	SMAD family member 1
SNPs	single nucleotide polymorphisms
SYVN1	synovial apoptosis inhibitor 1, synoviolin
T2D-Db	Type 2 diabetes Database
T2DGADB	T2DM Genetic Association Database
T2DM	Type 2 Diabetes Mellitus
TCF7L2	transcription factor 7-like 2 (T-cell specific, HMG-box)
TGFB1	transforming growth factor, beta 1
TIMP1	TIMP metallopeptidase inhibitor 1
TIMP2	TIMP metallopeptidase inhibitor 2
TNF	Tumor necrosis factor
TNFRSF11B	tumor necrosis factor receptor superfamily, member 11b
TRIB3	tribbles homolog 3 (Drosophila)
TRPV4	transient receptor potential cation channel, subfamily V, member 4
TXNIP	Thioredoxin interating protein
VCAM1	vascular cell adhesion molecule 1
VEGFA	vascular endothelial growth factor A
VWF	von Willebrand factor
WGCNA	whole genome co-expression network analysis
